# Supplementary material for: Poly[(μ-1H-benzimidazole-5,6-dicarboxyl­ato)lead(II)]
Source: Acta Crystallogr Sect E Struct Rep Online. 2011 May 14;67(Pt 6):m755. doi: 10.1107/S1600536811017065 (PMC3120506; doi:10.1107/S1600536811017065)
Supplement: Supplementary file 1 [file e-67-0m755-sup1.cif]

##############################################################################
#                                                                            #
# This CIF contains the data in a paper accepted for publication in          #
# Acta Crystallographica Section E. It conforms to the requirements of       #
# Notes for Authors for Acta Crystallographica Section E, and has been       #
# peer reviewed under the auspices of the IUCr Commission on Journals.       #
#                                                                            #
# Full details of the Crystallographic Information File format               #
# are given in the paper "The Crystallographic Information File (CIF):       #
# a New Standard Archive File for Crystallography" by S. R. Hall, F. H.      #
# Allen and I. D. Brown [Acta Cryst. (1991), A47, 655-685].                  #
#                                                                            #
# The current version of the core CIF dictionary is obtainable from          #
# ftp://ftp.iucr.org/pub/cif_core.dic.                                       #
#                                                                            #
# Software is freely available for graphical display of the structure(s)     #
# in this CIF. For information consult the CIF software page                 #
# http://www.iucr.org/resources/cif/software.                                #
#                                                                            #
# This file may be used for bona fide research purposes within the           #
# scientific community so long as proper attribution is given to the journal # 
# article from which it was obtained.                                        #
#                                                                            #
##############################################################################
data_I
_audit_creation_method     SHELXL-97
_chemical_name_systematic
;
Poly[(\m-1<i>H</i>-benzimidazole-5,6-dicarboxylato)lead(II)]
;
_chemical_name_common     ?
_chemical_formula_moiety     'C9 H4 N2 O4 Pb'
_chemical_formula_sum     'C9 H4 N2 O4 Pb '
_chemical_formula_iupac     '[Pb (C9 H4 N2 O4)]'
_chemical_formula_weight     411.34
_chemical_melting_point     ?
_symmetry_cell_setting     monoclinic
_symmetry_space_group_name_H-M     ' P 21/c '
_symmetry_space_group_name_Hall     '-P 2ybc'
loop_
    _symmetry_equiv_pos_as_xyz
    'x, y, z'
    '-x, y+1/2, -z+1/2'
    '-x, -y, -z'
    'x, -y-1/2, z-1/2'
_cell_length_a     13.127(2)
_cell_length_b     9.5571(14)
_cell_length_c     6.7557(10)
_cell_angle_alpha     90.00
_cell_angle_beta     99.587(2)
_cell_angle_gamma     90.00
_cell_volume     835.7(2)
_cell_formula_units_Z     4
_cell_measurement_reflns_used     2747
_cell_measurement_theta_min     2.65
_cell_measurement_theta_max     28.36
_cell_measurement_temperature     273(2)
_cell_special_details     ?
_exptl_crystal_description     block
_exptl_crystal_colour     yellow
_exptl_crystal_size_max     0.30
_exptl_crystal_size_mid     0.30
_exptl_crystal_size_min     0.27
_exptl_crystal_density_diffrn     3.269
_exptl_crystal_density_meas     ?
_exptl_crystal_density_method     'not measured'
_exptl_crystal_F_000     744.0
_exptl_absorpt_coefficient_mu     20.187
_exptl_absorpt_correction_type     multi-scan
_exptl_absorpt_process_details     '(SADABS; Bruker, 2005)'
_exptl_absorpt_correction_T_min     0.003
_exptl_absorpt_correction_T_max     0.004
_exptl_special_details
;
;
_diffrn_ambient_temperature     273(2)
_diffrn_radiation_type     MoK\a
_diffrn_radiation_wavelength     0.71073
_diffrn_radiation_source     'fine-focus sealed tube'
_diffrn_radiation_monochromator     graphite
_diffrn_measurement_device_type     'Bruker APEXII CCD'
_diffrn_measurement_method     '\f and \w scans'
_diffrn_detector_area_resol_mean     ?
_diffrn_reflns_number     3954
_diffrn_reflns_av_R_equivalents     0.0417
_diffrn_reflns_av_sigmaI/netI     0.0539
_diffrn_reflns_theta_min     2.65
_diffrn_reflns_theta_max     25.00
_diffrn_reflns_theta_full     25.00
_diffrn_measured_fraction_theta_max     0.995
_diffrn_measured_fraction_theta_full     0.995
_diffrn_reflns_limit_h_min     -15
_diffrn_reflns_limit_h_max     15
_diffrn_reflns_limit_k_min     -11
_diffrn_reflns_limit_k_max     8
_diffrn_reflns_limit_l_min     -7
_diffrn_reflns_limit_l_max     8
_diffrn_standards_number     ?
_diffrn_standards_interval_count     ?
_diffrn_standards_interval_time     ?
_diffrn_standards_decay_%     ?
_refine_special_details
;
Refinement of <i>F</i>^2^ against ALL reflections. The weighted <i>R</i>-factor
<i>wR</i> and goodness of fit <i>S</i> are based on <i>F</i>^2^, conventional
<i>R</i>-factors <i>R</i> are based on <i>F</i>, with <i>F</i> set to zero for
negative <i>F</i>^2^. The threshold expression of <i>F</i>^2^ >
\s(<i>F</i>^2^) is used only for calculating <i>R</i>-factors(gt) <i>etc</i>.
and is not relevant to the choice of reflections for refinement.
<i>R</i>-factors based on <i>F</i>^2^ are statistically about twice as large
as those based on <i>F</i>, and <i>R</i>- factors based on ALL data will be
even larger. The number of independent reflections and the number of
reflections used in the refinement are not the same, because we use 'omit -3
50' to enhance the'_diffrn_measured_fraction_theta_full'.
;
_reflns_number_total     1458
_reflns_number_gt     1273
_reflns_threshold_expression     >2sigma(I)
_refine_ls_structure_factor_coef     Fsqd
_refine_ls_matrix_type     full
_refine_ls_R_factor_all     0.0451
_refine_ls_R_factor_gt     0.0415
_refine_ls_wR_factor_gt     0.1159
_refine_ls_wR_factor_ref     0.1195
_refine_ls_goodness_of_fit_ref     1.076
_refine_ls_restrained_S_all     1.073
_refine_ls_number_reflns     1458
_refine_ls_number_parameters     133
_refine_ls_number_restraints     12
_refine_ls_hydrogen_treatment     constr
_refine_ls_weighting_scheme     calc
_refine_ls_weighting_details
         'calc w=1/[\s^2^(Fo^2^)+(0.0814P)^2^+0.0000P] where P=(Fo^2^+2Fc^2^)/3'
_atom_sites_solution_hydrogens     geom
_atom_sites_solution_primary     direct
_atom_sites_solution_secondary     difmap
_refine_ls_shift/su_max     0.001
_refine_ls_shift/su_mean     0.000
_refine_diff_density_max     3.237
_refine_diff_density_min     -2.826
_refine_ls_extinction_method     none
_refine_ls_extinction_coef     ?
loop_
    _atom_type_symbol
    _atom_type_description
    _atom_type_scat_dispersion_real
    _atom_type_scat_dispersion_imag
    _atom_type_scat_source
    'C' 'C' 0.0033 0.0016
                         'International Tables Vol C Tables 4.2.6.8 and 6.1.1.4'
    'H' 'H' 0.0000 0.0000
                         'International Tables Vol C Tables 4.2.6.8 and 6.1.1.4'
    'N' 'N' 0.0061 0.0033
                         'International Tables Vol C Tables 4.2.6.8 and 6.1.1.4'
    'O' 'O' 0.0106 0.0060
                         'International Tables Vol C Tables 4.2.6.8 and 6.1.1.4'
    'Pb' 'Pb' -3.3944 10.1111
                         'International Tables Vol C Tables 4.2.6.8 and 6.1.1.4'
_computing_data_collection     'APEX2 (Bruker, 2005)'
_computing_cell_refinement     'SAINT (Bruker, 2005)'
_computing_data_reduction     'SAINT (Bruker, 2005)'
_computing_structure_solution     'SHELXS97 (Sheldrick, 2008)'
_computing_structure_refinement     'SHELXL97 (Sheldrick, 2008)'
_computing_molecular_graphics     'ORTEP-3 for Windows (Farrugia, 1997)'
_computing_publication_material
                            'SHELXL97 (Sheldrick, 2008) and PLATON (Spek, 2009)'
loop_
    _atom_site_type_symbol
    _atom_site_label
    _atom_site_fract_x
    _atom_site_fract_y
    _atom_site_fract_z
    _atom_site_U_iso_or_equiv
    _atom_site_adp_type
    _atom_site_calc_flag
    _atom_site_refinement_flags
    _atom_site_occupancy
    _atom_site_symmetry_multiplicity
    _atom_site_disorder_assembly
    _atom_site_disorder_group
    C C4 0.7560(4) 0.3072(4) 0.2539(9) 0.019(2) Uani d G 1 1 . .
    C C5 0.6729(3) 0.2152(5) 0.2241(10) 0.0164(19) Uani d GU 1 1 . .
    H H5 0.6058 0.2496 0.1959 0.020 Uiso calc R 1 1 . .
    C C6 0.6901(4) 0.0717(4) 0.2362(9) 0.0152(18) Uani d G 1 1 . .
    C C9 0.7904(4) 0.0203(4) 0.2783(9) 0.0169(19) Uani d G 1 1 . .
    C C1 0.8736(3) 0.1123(6) 0.3081(9) 0.025(3) Uani d GU 1 1 . .
    H H1 0.9407 0.0779 0.3363 0.030 Uiso calc R 1 1 . .
    C C2 0.8564(4) 0.2558(5) 0.2959(9) 0.021(2) Uani d G 1 1 . .
    Pb Pb1 0.62381(3) 0.62780(3) 0.17812(5) 0.0172(2) Uani d . 1 1 . .
    N N1 0.7597(7) 0.4523(8) 0.2560(13) 0.0252(19) Uani d . 1 1 . .
    C C3 0.8566(8) 0.4844(11) 0.2927(15) 0.025(2) Uani d . 1 1 . .
    H H3 0.8810 0.5759 0.3003 0.029 Uiso calc R 1 1 . .
    N N2 0.9199(8) 0.3693(7) 0.3195(14) 0.021(2) Uani d . 1 1 . .
    H H2 0.9863 0.3690 0.3459 0.025 Uiso calc R 1 1 . .
    C C8 0.8123(9) -0.1314(8) 0.3226(17) 0.020(2) Uani d . 1 1 . .
    O O4 0.8944(6) -0.1832(8) 0.2949(13) 0.036(2) Uani d . 1 1 . .
    C C7 0.6000(7) -0.0282(8) 0.1935(12) 0.0146(19) Uani d . 1 1 . .
    O O2 0.5921(6) -0.1031(6) 0.0387(11) 0.0220(16) Uani d . 1 1 . .
    O O1 0.5389(5) -0.0325(6) 0.3196(9) 0.0184(14) Uani d . 1 1 . .
    O O3 0.7406(4) -0.2011(6) 0.3876(9) 0.0167(13) Uani d . 1 1 . .
loop_
    _atom_site_aniso_label
    _atom_site_aniso_U_11
    _atom_site_aniso_U_22
    _atom_site_aniso_U_33
    _atom_site_aniso_U_12
    _atom_site_aniso_U_13
    _atom_site_aniso_U_23
    C4 0.024(5) 0.013(4) 0.019(5) -0.001(4) 0.002(4) 0.001(3)
    C5 0.006(4) 0.021(4) 0.022(4) 0.005(3) 0.002(3) 0.002(3)
    C6 0.014(5) 0.012(4) 0.021(5) -0.003(3) 0.007(4) 0.000(3)
    C9 0.018(5) 0.017(4) 0.017(5) -0.003(4) 0.007(4) -0.001(3)
    C1 0.030(6) 0.017(5) 0.030(6) 0.005(3) 0.011(5) 0.001(3)
    C2 0.033(6) 0.015(5) 0.016(5) -0.006(4) 0.008(4) -0.002(4)
    Pb1 0.0188(3) 0.0151(3) 0.0172(3) -0.00085(11) 0.0019(2) -0.00061(10)
    N1 0.026(5) 0.021(4) 0.029(5) 0.001(4) 0.008(4) -0.003(3)
    C3 0.029(6) 0.016(5) 0.028(6) -0.004(4) 0.003(5) -0.001(4)
    N2 0.016(5) 0.019(4) 0.031(5) -0.004(3) 0.010(4) -0.001(3)
    C8 0.013(6) 0.019(5) 0.027(6) 0.001(3) 0.003(5) -0.006(3)
    O4 0.021(4) 0.021(4) 0.066(6) 0.000(3) 0.011(4) 0.004(4)
    C7 0.013(5) 0.014(4) 0.014(5) 0.004(3) -0.006(4) 0.005(3)
    O2 0.030(4) 0.017(3) 0.021(4) 0.003(3) 0.010(3) -0.003(3)
    O1 0.010(3) 0.032(3) 0.013(3) -0.001(2) 0.003(3) 0.002(2)
    O3 0.010(3) 0.018(3) 0.021(3) 0.001(2) 0.000(3) 0.003(2)
_geom_special_details
;
All e.s.d.'s (except the e.s.d. in the dihedral angle between two l.s. planes)
are estimated using the full covariance matrix. The cell e.s.d.'s are taken
into account individually in the estimation of e.s.d.'s in distances, angles
and torsion angles; correlations between e.s.d.'s in cell parameters are only
used when they are defined by crystal symmetry. An approximate (isotropic)
treatment of cell e.s.d.'s is used for estimating e.s.d.'s involving l.s.
planes.
;
loop_
    _geom_bond_atom_site_label_1
    _geom_bond_atom_site_label_2
    _geom_bond_site_symmetry_2
    _geom_bond_distance
    _geom_bond_publ_flag
    C4 N1 . 1.387(8) ?
    C4 C5 . 1.389(7) ?
    C4 C2 . 1.391(7) ?
    C5 C6 . 1.390(7) ?
    C5 H5 . 0.9300 ?
    C6 C9 . 1.390(7) ?
    C6 C7 . 1.510(10) ?
    C9 C1 . 1.390(7) ?
    C9 C8 . 1.498(9) ?
    C1 C2 . 1.390(7) ?
    C1 H1 . 0.9300 ?
    C2 N2 . 1.362(9) ?
    Pb1 N1 . 2.442(8) ?
    Pb1 O3 1_565 2.511(6) ?
    Pb1 O2 4_566 2.549(7) ?
    Pb1 O1 2_655 2.630(6) ?
    Pb1 O1 4_565 2.653(6) ?
    Pb1 O2 1_565 2.746(6) ?
    N1 C3 . 1.292(13) ?
    C3 N2 . 1.371(13) ?
    C3 H3 . 0.9300 ?
    N2 H2 . 0.8600 ?
    C8 O4 . 1.228(13) ?
    C8 O3 . 1.289(11) ?
    C7 O2 . 1.258(11) ?
    C7 O1 . 1.265(11) ?
    O2 Pb1 4_565 2.549(7) ?
    O2 Pb1 1_545 2.746(6) ?
    O1 Pb1 2_645 2.630(6) ?
    O1 Pb1 4_566 2.653(6) ?
    O3 Pb1 1_545 2.511(6) ?
loop_
    _geom_angle_atom_site_label_1
    _geom_angle_atom_site_label_2
    _geom_angle_atom_site_label_3
    _geom_angle_site_symmetry_1
    _geom_angle_site_symmetry_3
    _geom_angle
    _geom_angle_publ_flag
    N1 C4 C5 . . 131.3(5) ?
    N1 C4 C2 . . 108.7(5) ?
    C5 C4 C2 . . 120.0(4) ?
    C4 C5 C6 . . 120.0(4) ?
    C6 C5 H5 . . 120.0 ?
    C4 C5 H5 . . 120.0 ?
    C9 C6 C5 . . 120.0(4) ?
    C9 C6 C7 . . 120.0(4) ?
    C5 C6 C7 . . 119.9(4) ?
    C1 C9 C6 . . 120.1(4) ?
    C1 C9 C8 . . 117.6(5) ?
    C6 C9 C8 . . 121.8(5) ?
    C2 C1 H1 . . 120.0 ?
    C9 C1 H1 . . 120.0 ?
    C9 C1 C2 . . 120.0(4) ?
    N2 C2 C1 . . 133.6(5) ?
    N2 C2 C4 . . 106.4(5) ?
    C1 C2 C4 . . 120.0(4) ?
    N1 Pb1 O3 . 1_565 88.3(2) ?
    N1 Pb1 O2 . 4_566 87.7(2) ?
    O3 Pb1 O2 1_565 4_566 72.7(2) ?
    N1 Pb1 O1 . 2_655 99.4(2) ?
    O3 Pb1 O1 1_565 2_655 142.76(18) ?
    O2 Pb1 O1 4_566 2_655 71.3(2) ?
    N1 Pb1 O1 . 4_565 98.2(2) ?
    O3 Pb1 O1 1_565 4_565 149.59(19) ?
    O2 Pb1 O1 4_566 4_565 136.9(2) ?
    O1 Pb1 O1 2_655 4_565 65.6(2) ?
    N1 Pb1 O2 . 1_565 141.3(2) ?
    O3 Pb1 O2 1_565 1_565 68.1(2) ?
    O2 Pb1 O2 4_566 1_565 112.01(18) ?
    O1 Pb1 O2 2_655 1_565 118.1(2) ?
    O1 Pb1 O2 4_565 1_565 89.52(19) ?
    C3 N1 C4 . . 105.7(7) ?
    C3 N1 Pb1 . . 122.6(6) ?
    C4 N1 Pb1 . . 131.4(5) ?
    N1 C3 N2 . . 113.0(9) ?
    N1 C3 H3 . . 123.5 ?
    N2 C3 H3 . . 123.5 ?
    C2 N2 C3 . . 106.1(8) ?
    C2 N2 H2 . . 126.9 ?
    C3 N2 H2 . . 126.9 ?
    O4 C8 O3 . . 123.6(8) ?
    O4 C8 C9 . . 120.2(8) ?
    O3 C8 C9 . . 116.2(8) ?
    O2 C7 O1 . . 124.6(8) ?
    O2 C7 C6 . . 118.2(8) ?
    O1 C7 C6 . . 117.2(7) ?
    C7 O2 Pb1 . 4_565 147.5(6) ?
    C7 O2 Pb1 . 1_545 105.1(5) ?
    Pb1 O2 Pb1 4_565 1_545 101.6(2) ?
    C7 O1 Pb1 . 2_645 126.3(5) ?
    C7 O1 Pb1 . 4_566 114.1(5) ?
    Pb1 O1 Pb1 2_645 4_566 114.4(2) ?
    C8 O3 Pb1 . 1_545 123.8(6) ?
loop_
    _geom_torsion_atom_site_label_1
    _geom_torsion_atom_site_label_2
    _geom_torsion_atom_site_label_3
    _geom_torsion_atom_site_label_4
    _geom_torsion_site_symmetry_1
    _geom_torsion_site_symmetry_2
    _geom_torsion_site_symmetry_3
    _geom_torsion_site_symmetry_4
    _geom_torsion
    _geom_torsion_publ_flag
    N1 C4 C5 C6 . . . . -177.8(6) ?
    C2 C4 C5 C6 . . . . 0.0 ?
    C4 C5 C6 C9 . . . . 0.0 ?
    C4 C5 C6 C7 . . . . -176.9(6) ?
    C5 C6 C9 C1 . . . . 0.0 ?
    C7 C6 C9 C1 . . . . 176.9(6) ?
    C5 C6 C9 C8 . . . . 170.9(7) ?
    C7 C6 C9 C8 . . . . -12.2(8) ?
    C6 C9 C1 C2 . . . . 0.0 ?
    C8 C9 C1 C2 . . . . -171.2(7) ?
    C9 C1 C2 N2 . . . . 179.1(9) ?
    C9 C1 C2 C4 . . . . 0.0 ?
    N1 C4 C2 N2 . . . . -1.1(7) ?
    C5 C4 C2 N2 . . . . -179.3(6) ?
    N1 C4 C2 C1 . . . . 178.2(5) ?
    C5 C4 C2 C1 . . . . 0.0 ?
    C5 C4 N1 C3 . . . . 179.3(6) ?
    C2 C4 N1 C3 . . . . 1.3(8) ?
    C5 C4 N1 Pb1 . . . . -6.5(9) ?
    C2 C4 N1 Pb1 . . . . 175.5(5) ?
    O3 Pb1 N1 C3 1_565 . . . -29.0(8) ?
    O2 Pb1 N1 C3 4_566 . . . -101.8(8) ?
    O1 Pb1 N1 C3 2_655 . . . -172.4(7) ?
    O1 Pb1 N1 C3 4_565 . . . 121.2(8) ?
    O2 Pb1 N1 C3 1_565 . . . 21.6(10) ?
    O3 Pb1 N1 C4 1_565 . . . 157.6(7) ?
    O2 Pb1 N1 C4 4_566 . . . 84.8(7) ?
    O1 Pb1 N1 C4 2_655 . . . 14.3(7) ?
    O1 Pb1 N1 C4 4_565 . . . -52.2(7) ?
    O2 Pb1 N1 C4 1_565 . . . -151.8(5) ?
    C4 N1 C3 N2 . . . . -1.0(11) ?
    Pb1 N1 C3 N2 . . . . -175.9(7) ?
    C1 C2 N2 C3 . . . . -178.7(6) ?
    C4 C2 N2 C3 . . . . 0.4(9) ?
    N1 C3 N2 C2 . . . . 0.4(12) ?
    C1 C9 C8 O4 . . . . -32.8(12) ?
    C6 C9 C8 O4 . . . . 156.1(8) ?
    C1 C9 C8 O3 . . . . 147.9(7) ?
    C6 C9 C8 O3 . . . . -23.2(11) ?
    C5 C6 C7 O2 . . . . 112.1(7) ?
    C9 C6 C7 O2 . . . . -64.9(8) ?
    C5 C6 C7 O1 . . . . -69.5(8) ?
    C9 C6 C7 O1 . . . . 113.6(7) ?
    O1 C7 O2 Pb1 . . . 4_565 150.4(8) ?
    C6 C7 O2 Pb1 . . . 4_565 -31.3(15) ?
    O1 C7 O2 Pb1 . . . 1_545 -65.2(9) ?
    C6 C7 O2 Pb1 . . . 1_545 113.1(6) ?
    O2 C7 O1 Pb1 . . . 2_645 -94.0(9) ?
    C6 C7 O1 Pb1 . . . 2_645 87.7(7) ?
    O2 C7 O1 Pb1 . . . 4_566 113.2(8) ?
    C6 C7 O1 Pb1 . . . 4_566 -65.2(7) ?
    O4 C8 O3 Pb1 . . . 1_545 -74.3(13) ?
    C9 C8 O3 Pb1 . . . 1_545 105.0(7) ?
loop_
    _geom_hbond_atom_site_label_D
    _geom_hbond_atom_site_label_H
    _geom_hbond_atom_site_label_A
    _geom_hbond_site_symmetry_A
    _geom_hbond_distance_DH
    _geom_hbond_distance_HA
    _geom_hbond_distance_DA
    _geom_hbond_angle_DHA
    N2 H2 O4 2_755 0.86 2.02 2.723(12) 138
data_global
_journal_date_recd_electronic     2011-04-02
_journal_date_accepted     2011-05-05
_journal_name_full     'Acta Crystallographica, Section E'
_journal_year     2011
_journal_volume     67
_journal_issue      6
_journal_page_first     m755
_journal_page_last     m755
_journal_paper_category     QM
_journal_coeditor_code     GO2009
_publ_contact_author_name     'Yifan Luo'
_publ_contact_author_address
;
School of Chemistry and Environment
South China Normal University
Guangzhou 510006
People's Republic of China
;
_publ_contact_author_email     'luoyf2010@yahoo.com.cn'
_publ_contact_author_fax     '86 20 85213145'
_publ_contact_author_phone     '86 20 85212321'
_publ_section_title
;
Poly[(\m-1<i>H</i>-benzimidazole-5,6-dicarboxylato)lead(II)]
;
_publ_section_title_footnote     .
loop_
    _publ_author_name
    _publ_author_footnote
    _publ_author_address
    'Chen, Jinhua' .
;
School of Chemistry and Environment
South China Normal University
Guangzhou 510006
People's Republic of China
;
    'Zheng, Chun' .
;
School of Chemistry and Environment
South China Normal University
Guangzhou 510006
People's Republic of China
;
    'Wang, Yuezhu' .
;
School of Chemistry and Environment
South China Normal University
Guangzhou 510006
People's Republic of China
;
    'Yun, Tingting' .
;
School of Chemistry and Environment
South China Normal University
Guangzhou 510006
People's Republic of China
;
    'Luo, Yifan' .
;
School of Chemistry and Environment
South China Normal University
Guangzhou 510006
People's Republic of China
;
_publ_section_synopsis     .
