# Supplementary material for: Poly[(μ-1H-benzimidazole-5,6-dicarboxyl­ato)lead(II)]
Source: Acta Crystallogr Sect E Struct Rep Online. 2011 May 14;67(Pt 6):m755. doi: 10.1107/S1600536811017065 (PMC3120506; doi:10.1107/S1600536811017065)
Supplement: Supplementary file 2 [file e-67-0m755-Isup2.hkl]

# 
# h,k,l, Fc-squared, Fo-squared, sigma(Fo-squared) and status flag 
# 
data_I
_shelx_title ' 1 in P2(1)/c' 
_shelx_refln_list_code          4 
_shelx_F_calc_maximum      350.26 
_exptl_crystal_F_000       936.00 
_reflns_d_resolution_high  0.8409 
 
loop_ 
 _symmetry_equiv_pos_as_xyz 
 'x, y, z' 
 '-x, y+1/2, -z+1/2' 
 '-x, -y, -z' 
 'x, -y-1/2, z-1/2' 
 
_cell_length_a    13.1265 
_cell_length_b     9.5571 
_cell_length_c     6.7557 
_cell_angle_alpha  90.000 
_cell_angle_beta   99.587 
_cell_angle_gamma  90.000 
 
_shelx_F_squared_multiplier     1.000 
 
loop_ 
 _refln_index_h 
 _refln_index_k 
 _refln_index_l 
 _refln_F_squared_calc 
 _refln_F_squared_meas 
 _refln_F_squared_sigma 
 _refln_observed_status 
   2   0   0     5082.44     5481.70    532.60 o 
   3   0   0    19827.83    15935.72    990.56 o 
   4   0   0    90874.35    76624.83   4531.94 o 
   5   0   0    28987.49    27499.42   1260.09 o 
   6   0   0     4190.59     5254.89    276.00 o 
   7   0   0    17451.31    21418.95   1001.79 o 
   8   0   0    48194.71    57337.97   2603.44 o 
   9   0   0    14920.73    18979.66    901.83 o 
  10   0   0      209.05      314.37     62.61 o 
  11   0   0     7597.23    11137.71    852.33 o 
  12   0   0    16647.68    22600.46   1649.66 o 
  13   0   0    11941.53    15668.80   1175.20 o 
  14   0   0     1290.73     1862.29    224.96 o 
  15   0   0     1898.73     2578.26    283.22 o 
   1   1   0    16990.58    18006.84    570.17 o 
   2   1   0    53481.82    50281.04   2355.58 o 
   3   1   0    24462.13    25812.88   1111.79 o 
   4   1   0     1646.16     1545.68     82.21 o 
   5   1   0     9614.19     7932.29    388.47 o 
   6   1   0    28824.63    19820.21   1101.07 o 
   7   1   0    19362.94    17487.77    691.27 o 
   8   1   0      373.08      428.84    105.59 o 
   9   1   0     6483.49     6751.85    295.61 o 
  10   1   0    19394.96    23838.43    941.16 o 
  11   1   0     9727.21    12646.81    524.16 o 
  12   1   0      315.44      332.61     55.82 o 
  13   1   0     2559.54     3258.82    173.82 o 
  14   1   0     5034.21     7392.66    646.05 o 
  15   1   0     3959.27     5880.38    359.40 o 
   0   2   0      326.72      460.87     30.70 o 
   1   2   0     1388.06     1591.98     54.27 o 
   2   2   0      778.13      911.17     43.13 o 
   3   2   0     1193.83     1214.62     49.81 o 
   4   2   0      248.44      297.48     23.12 o 
   5   2   0      961.20     1060.87     55.53 o 
   6   2   0       15.67       21.92     19.37 o 
   7   2   0        8.52        1.50     22.51 o 
   8   2   0      522.78      490.26     53.86 o 
   9   2   0       33.81       55.94     30.94 o 
  10   2   0       65.75       64.21     36.98 o 
  11   2   0      141.24      140.20     78.69 o 
  12   2   0      270.63      353.09     59.39 o 
  13   2   0      197.50      186.67     53.81 o 
  14   2   0       37.89        3.06     45.60 o 
  15   2   0       32.26       30.14     50.84 o 
   1   3   0    13440.12    14032.30    447.23 o 
   2   3   0    51409.64    51144.09   1619.76 o 
   3   3   0    26518.81    27683.38    878.64 o 
   4   3   0     3173.47     3378.22    127.50 o 
   5   3   0    15010.36    15214.39    537.95 o 
   6   3   0    24092.60    24435.52   1089.68 o 
   7   3   0     6750.10     6467.02    250.59 o 
   8   3   0      438.86      461.84     50.91 o 
   9   3   0     5231.92     4213.70    221.51 o 
  10   3   0    11405.82     8395.08    360.48 o 
  11   3   0     5610.76     4606.17    220.23 o 
  12   3   0      153.96      152.46     47.81 o 
  13   3   0     1967.20     2057.20    152.22 o 
  14   3   0     4106.24     4901.81    436.06 o 
   0   4   0    54675.73    53572.63   2415.16 o 
   1   4   0    23421.62    23092.61    737.77 o 
   2   4   0      843.65      974.23     40.96 o 
   3   4   0    31236.04    31758.64   1198.59 o 
   4   4   0    61215.65    57397.35   1821.90 o 
   5   4   0    24200.04    21950.26    666.30 o 
   6   4   0      585.73      554.88     42.23 o 
   7   4   0    18602.98    18609.15    728.30 o 
   8   4   0    26693.68    25369.33    988.61 o 
   9   4   0    16838.71    14678.97    631.48 o 
  10   4   0     1095.33     1075.59     84.05 o 
  11   4   0    10146.08     6834.78    306.34 o 
  12   4   0    14211.32    11489.28    483.43 o 
  13   4   0     6085.48     6182.23    352.01 o 
  14   4   0       72.02      123.82     51.28 o 
   1   5   0    25451.22    26264.55    839.02 o 
   2   5   0    22839.59    22616.06    723.87 o 
   3   5   0     7973.32     7682.87    253.12 o 
   4   5   0       52.12      112.12     20.56 o 
   5   5   0    15885.36    15602.68    505.93 o 
   6   5   0    21864.25    21363.33    687.71 o 
   7   5   0     9886.61     9438.80    354.72 o 
   8   5   0      148.23      169.74     34.48 o 
   9   5   0     5545.96     5446.33    285.48 o 
  10   5   0     8389.30     7859.27    340.65 o 
  11   5   0     6049.57     4675.18    224.74 o 
  12   5   0      126.13       13.03     63.90 o 
  13   5   0     2890.86     2539.98    182.79 o 
   0   6   0      866.68      730.05     50.51 o 
   1   6   0       11.23       36.04     12.99 o 
   2   6   0        0.06       -9.34     11.54 o 
   3   6   0       19.31       15.20     12.96 o 
   4   6   0      109.76      139.32     18.54 o 
   5   6   0      254.78      257.67     32.63 o 
   6   6   0      191.46      173.42     22.77 o 
   7   6   0      605.88      541.35     46.22 o 
   8   6   0      541.61      557.99     42.88 o 
   9   6   0       68.92       53.56     37.81 o 
  10   6   0        5.30       19.73     33.32 o 
  11   6   0      457.77      419.22     80.70 o 
  12   6   0      187.89      168.63     65.98 o 
  13   6   0       35.41      -44.79     73.92 o 
   1   7   0     6268.93     6435.59    217.70 o 
   2   7   0    15839.49    15394.70    499.14 o 
   3   7   0     2249.43     2336.04     89.55 o 
   4   7   0      253.99      306.13     29.63 o 
   5   7   0     4123.32     4032.37    173.43 o 
   6   7   0    16035.52    15627.80    609.79 o 
   7   7   0     4243.82     4276.94    188.76 o 
   8   7   0       66.47       89.74     31.59 o 
   9   7   0     2323.38     2142.19    146.57 o 
  10   7   0     4625.64     4502.92    262.56 o 
  11   7   0     1968.14     1821.58    148.72 o 
  12   7   0       48.27       51.75     60.33 o 
   0   8   0    27816.61    27499.45   1254.23 o 
   1   8   0    11437.02    12294.26    404.78 o 
   2   8   0      356.40      430.67     40.78 o 
   3   8   0     8273.27     8747.99    292.60 o 
   4   8   0    32182.97    30869.15   1181.44 o 
   5   8   0    15105.16    14873.86    583.43 o 
   6   8   0       71.27       66.08     35.72 o 
   7   8   0     7744.61     7864.63    390.51 o 
   8   8   0    13538.34    13497.60    649.10 o 
   9   8   0     9838.11     9497.76    481.73 o 
  10   8   0      200.80      177.24     62.47 o 
   1   9   0     5588.38     5912.83    206.33 o 
   2   9   0    20629.10    20787.06    806.05 o 
   3   9   0     6150.69     6320.31    263.28 o 
   4   9   0       82.23      106.27     38.22 o 
   5   9   0     5154.82     5064.26    264.19 o 
   6   9   0    11687.43    11626.64    561.33 o 
   7   9   0     3170.48     3569.59    252.94 o 
   8   9   0       37.84      101.87     48.79 o 
   9   9   0     2710.33     3142.06    197.79 o 
   0  10   0      133.07      242.42     45.26 o 
   1  10   0      213.74      256.70     42.49 o 
   2  10   0       51.01       59.37     37.31 o 
   3  10   0      133.37      158.69     44.22 o 
   4  10   0      364.11      335.26     52.90 o 
   5  10   0      284.36      402.87     60.50 o 
   6  10   0       31.11       30.25     41.76 o 
   7  10   0      242.84      205.99     56.36 o 
   2  11   0     6306.27     6503.41    331.13 o 
   3  11   0     2338.98     2407.84    149.77 o 
 -15   1   1      441.95      533.45     70.87 o 
 -14   1   1     8337.18    10450.50    535.59 o 
 -13   1   1     6401.11     7643.64    427.86 o 
 -12   1   1     1848.66     2429.23    218.93 o 
 -11   1   1       76.77      118.41     33.98 o 
 -10   1   1    10211.33     9255.84    526.53 o 
  -9   1   1    16454.02    11664.35    504.16 o 
  -8   1   1     2177.96     2322.43    179.23 o 
  -7   1   1     5664.10     6023.26    214.33 o 
  -6   1   1    21769.21    20012.47    617.13 o 
  -5   1   1    20294.15    19487.75    738.95 o 
  -4   1   1     5688.78     6148.74    234.67 o 
  -3   1   1     3543.04     3583.45    137.51 o 
  -2   1   1    16173.90    17397.70    705.20 o 
  -1   1   1    20396.25    21569.33    867.16 o 
   0   1   1     6648.29     6086.17    763.85 o 
   1   1   1     1569.21      783.67     77.73 o 
   2   1   1    21991.41    12550.68    591.18 o 
   3   1   1    17461.60    14349.22    865.32 o 
   4   1   1     1072.77     1038.41    103.19 o 
   5   1   1     4159.71     4662.22    208.99 o 
   6   1   1    26363.48    30150.17   1156.70 o 
   7   1   1    28320.53    33399.36   2476.11 o 
   8   1   1     5283.69     6748.46    356.31 o 
   9   1   1     3515.66     4733.36    391.53 o 
  10   1   1    11753.88    15882.11    687.73 o 
  11   1   1     7148.58     9652.14    538.91 o 
  12   1   1     3481.07     5406.33    334.45 o 
  13   1   1      626.27      973.24    207.73 o 
  14   1   1     5279.69     7487.13    472.70 o 
 -15   2   1     9567.42    11023.92    769.17 o 
 -14   2   1     2686.63     3016.21    195.34 o 
 -13   2   1     2800.79     2986.00    317.37 o 
 -12   2   1    18453.85    16307.62   1499.71 o 
 -11   2   1    13086.78     9798.32    492.47 o 
 -10   2   1     5296.46     4108.13    326.09 o 
  -9   2   1     3518.47     3338.41    192.87 o 
  -8   2   1    24381.62    23810.64   1037.10 o 
  -7   2   1    29662.62    28835.39   1017.98 o 
  -6   2   1    16532.79    17020.56    694.69 o 
  -5   2   1     7332.49     7334.56    371.59 o 
  -4   2   1    53072.51    48672.95   1579.22 o 
  -3   2   1    65139.08    60081.08   1898.49 o 
  -2   2   1     7816.53     8229.18    293.48 o 
  -1   2   1    10298.66    11120.55    402.23 o 
   0   2   1    34703.70    34941.84   1038.45 o 
   1   2   1    86239.10    76630.86   2266.63 o 
   2   2   1     8730.22     9210.47    463.91 o 
   3   2   1    17759.62    17721.37    690.12 o 
   4   2   1    63755.41    45813.38   2085.98 o 
   5   2   1    41555.84    37645.77   1723.20 o 
   6   2   1     3238.30     3541.22    283.65 o 
   7   2   1     2769.38     3312.67    164.24 o 
   8   2   1    29233.52    33599.30   1301.44 o 
   9   2   1    28325.96    32231.39   1889.10 o 
  10   2   1     8717.50     9964.13    989.28 o 
  11   2   1      509.71      681.00     78.15 o 
  12   2   1    18068.45    24043.76   1343.24 o 
  13   2   1    13093.49    18502.45   2442.52 o 
  14   2   1     2766.74     4207.41    804.10 o 
 -15   3   1      588.36      642.59     95.76 o 
 -14   3   1     8243.33     8578.31   1483.75 o 
 -13   3   1     6453.08     6008.45    448.99 o 
 -12   3   1      345.24      350.08    133.35 o 
 -11   3   1     2324.25     2020.93    191.33 o 
 -10   3   1    14945.37    13609.37    789.97 o 
  -9   3   1    13227.04    11908.63    480.79 o 
  -8   3   1     5678.48     5668.05    251.73 o 
  -7   3   1     2365.41     2206.10    110.65 o 
  -6   3   1    29592.27    28521.46    998.00 o 
  -5   3   1    14345.93    13892.53    488.96 o 
  -4   3   1     3185.97     3077.26    104.24 o 
  -3   3   1     6040.99     6383.70    240.37 o 
  -2   3   1    34940.43    34922.06   1033.51 o 
  -1   3   1    22330.28    22379.02    669.83 o 
   0   3   1     9097.21     9890.14    300.57 o 
   1   3   1     2987.43     3137.74    178.03 o 
   2   3   1    53916.18    51824.21   1642.48 o 
   3   3   1    32165.64    31672.43   1014.16 o 
   4   3   1     9225.08     9652.13    386.25 o 
   5   3   1      398.87      395.95     38.26 o 
   6   3   1    23020.12    20321.91    801.21 o 
   7   3   1    14631.51    11759.18    575.86 o 
   8   3   1     5178.34     5222.83    553.84 o 
   9   3   1      364.97      411.56     57.92 o 
  10   3   1    12271.47    13281.86    550.72 o 
  11   3   1    11867.73    12835.64   1117.83 o 
  12   3   1     3760.35     4226.93    487.19 o 
  13   3   1     1022.59     1005.19     98.69 o 
  14   3   1     4852.26     6433.08    747.53 o 
 -14   4   1       51.60      -35.75     51.55 o 
 -13   4   1      432.10      219.33     67.07 o 
 -12   4   1       25.94       -2.32     47.02 o 
 -11   4   1        3.14      -32.12     31.86 o 
 -10   4   1      178.81      159.11     38.61 o 
  -9   4   1      112.62       98.78     31.21 o 
  -8   4   1      200.66      193.59     93.61 o 
  -7   4   1     1117.64     1025.50     54.15 o 
  -6   4   1      452.18      510.13     42.32 o 
  -5   4   1     1402.62     1543.93     59.33 o 
  -4   4   1      146.57      139.59     19.89 o 
  -3   4   1      321.28      278.49     47.68 o 
  -2   4   1      273.97      379.39     50.32 o 
  -1   4   1      373.96      353.55     20.08 o 
   0   4   1       56.98       80.67     14.46 o 
   1   4   1     6674.92     7212.43    236.34 o 
   2   4   1     1325.57     1318.82     53.19 o 
   3   4   1       16.86       23.07     13.12 o 
   4   4   1      232.29      215.02     21.18 o 
   5   4   1      876.22      838.03     52.50 o 
   6   4   1        5.72       26.29     22.77 o 
   7   4   1      290.59      331.96     55.87 o 
   8   4   1       43.31       15.33     29.07 o 
   9   4   1      121.90      119.73     39.26 o 
  10   4   1       12.83      -31.27     35.31 o 
  11   4   1        2.31      -26.07     60.22 o 
  12   4   1       70.12      -15.65     41.29 o 
  13   4   1       57.08       40.51     51.88 o 
 -14   5   1     2737.62     2044.16    173.40 o 
 -13   5   1     3433.73     2407.62    181.02 o 
 -12   5   1     2066.60     1592.48    134.33 o 
 -11   5   1     1709.56     1396.43    117.05 o 
 -10   5   1     8186.94     7685.75    438.56 o 
  -9   5   1     6389.01     6036.71    397.76 o 
  -8   5   1     3545.93     3590.35    159.63 o 
  -7   5   1     1835.63     1782.43     89.25 o 
  -6   5   1     7812.29     7726.53    307.62 o 
  -5   5   1     9852.00    10274.80    333.75 o 
  -4   5   1     5448.15     5453.12    181.94 o 
  -3   5   1     4249.99     4524.82    151.74 o 
  -2   5   1    18651.47    19279.98    617.50 o 
  -1   5   1    15994.19    17054.80    548.63 o 
   0   5   1     1218.29     1203.29     48.49 o 
   1   5   1     4134.08     4186.55    142.52 o 
   2   5   1    18202.37    18081.66    582.53 o 
   3   5   1    18637.66    18802.79    605.75 o 
   4   5   1     2962.97     2956.40    108.64 o 
   5   5   1      601.24      670.36     39.69 o 
   6   5   1    16467.56    16068.12    531.72 o 
   7   5   1    13114.54    12132.72    410.92 o 
   8   5   1      723.66      736.03     60.23 o 
   9   5   1      446.57      418.89     70.07 o 
  10   5   1     7300.06     6676.96    472.02 o 
  11   5   1     6411.21     5271.93    353.26 o 
  12   5   1     1237.99     1170.45    100.86 o 
  13   5   1       51.28       94.81     53.68 o 
 -13   6   1     1817.62     1636.02    144.35 o 
 -12   6   1    12057.35    11021.75    560.52 o 
 -11   6   1    12686.45    11165.58    559.32 o 
 -10   6   1     5416.85     5099.35    277.88 o 
  -9   6   1     4122.43     3910.99    217.77 o 
  -8   6   1    30698.83    29095.20   1337.81 o 
  -7   6   1    15385.47    14470.46    677.38 o 
  -6   6   1     3229.53     2976.83    131.58 o 
  -5   6   1     2799.11     2579.64    113.39 o 
  -4   6   1    25189.94    23791.38   1182.92 o 
  -3   6   1    26176.06    26353.23    843.88 o 
  -2   6   1     5979.35     6326.66    211.67 o 
  -1   6   1     7779.82     8210.75    272.07 o 
   0   6   1    42929.04    43391.32   1385.63 o 
   1   6   1    33716.27    34057.47   1090.74 o 
   2   6   1     5711.30     5663.69    192.38 o 
   3   6   1     1622.95     1663.88     68.17 o 
   4   6   1    25298.43    24246.35    783.42 o 
   5   6   1    29911.64    28162.04    907.50 o 
   6   6   1    13501.16    12901.54    429.73 o 
   7   6   1     1161.35     1160.57     62.11 o 
   8   6   1    28975.38    26013.68    980.63 o 
   9   6   1    14970.41    12763.72    576.07 o 
  10   6   1     2355.64     2205.34    261.47 o 
  11   6   1      572.94      385.23     62.27 o 
  12   6   1     9206.46     7463.73    337.70 o 
 -12   7   1      690.74      669.91     96.25 o 
 -11   7   1     1109.31     1170.28    140.58 o 
 -10   7   1     8894.26     8541.37    435.18 o 
  -9   7   1     7531.51     7938.79    400.58 o 
  -8   7   1     1178.80     1187.61    115.80 o 
  -7   7   1     1457.02     1514.77    101.95 o 
  -6   7   1     7960.13     8149.99    450.40 o 
  -5   7   1    17952.78    16962.85    785.33 o 
  -4   7   1     8022.09     7855.49    375.71 o 
  -3   7   1     3748.65     3829.35    162.11 o 
  -2   7   1    18627.79    18656.31    603.75 o 
  -1   7   1    21140.79    21028.61    678.37 o 
   0   7   1     3549.10     3748.72    133.58 o 
   1   7   1     2169.19     2112.31     82.51 o 
   2   7   1    16823.97    16430.32    534.87 o 
   3   7   1    18885.82    18907.38    614.82 o 
   4   7   1     1496.29     1604.59     69.98 o 
   5   7   1     1336.98     1421.05     66.58 o 
   6   7   1     9672.22     9639.47    327.80 o 
   7   7   1    11319.47    10922.14    370.44 o 
   8   7   1     2448.85     2355.80    146.86 o 
   9   7   1      560.91      652.53     80.40 o 
  10   7   1     5362.18     4584.45    288.01 o 
  11   7   1     5543.56     4755.03    524.35 o 
 -11   8   1      467.38      581.45     91.74 o 
 -10   8   1        3.73       55.30     46.73 o 
  -9   8   1      299.63      258.37     57.38 o 
  -8   8   1      439.49      415.59     64.13 o 
  -7   8   1      445.09      463.28     58.29 o 
  -6   8   1        2.04       -1.64     30.41 o 
  -5   8   1      364.76      381.39     73.92 o 
  -4   8   1      252.55      211.08     47.51 o 
  -3   8   1     1172.12     1266.55     86.23 o 
  -2   8   1      312.19      311.53     42.21 o 
  -1   8   1        2.53        9.79     17.53 o 
   0   8   1       30.47       74.23     20.17 o 
   1   8   1      294.55      296.44     27.81 o 
   2   8   1       33.61       12.81     18.04 o 
   3   8   1       78.89       83.58     22.06 o 
   4   8   1       15.00       55.13     25.18 o 
   5   8   1      903.26     1016.64     55.03 o 
   6   8   1      208.42      207.43     37.13 o 
   7   8   1       76.02       30.80     30.90 o 
   8   8   1      280.51      268.80     46.46 o 
   9   8   1      375.58      381.77     55.70 o 
  10   8   1       87.84       35.68     55.21 o 
  -9   9   1     3069.48     3003.76    186.58 o 
  -8   9   1      746.64      704.45     78.60 o 
  -7   9   1      432.87      452.11     61.38 o 
  -6   9   1     3238.62     3279.52    185.53 o 
  -5   9   1     5346.85     4977.40    258.71 o 
  -4   9   1     1029.28      937.57     77.10 o 
  -3   9   1     1704.69     1694.28    109.48 o 
  -2   9   1     4318.21     4317.53    224.71 o 
  -1   9   1     4613.90     5043.51    254.88 o 
   0   9   1      989.46     1151.65     83.52 o 
   1   9   1      607.79      646.59     42.08 o 
   2   9   1     5917.77     5867.17    206.99 o 
   3   9   1     7686.79     7602.14    261.68 o 
   4   9   1      629.34      717.60     47.47 o 
   5   9   1      920.54      804.87     62.66 o 
   6   9   1     3787.28     3810.68    188.29 o 
   7   9   1     4244.82     3893.74    185.30 o 
   8   9   1     1250.62     1325.57    117.39 o 
  -7  10   1    10169.25    10356.18    511.04 o 
  -6  10   1     1722.68     1816.33    126.97 o 
  -5  10   1     1677.04     1779.08    120.92 o 
  -4  10   1    11410.42    12451.60    592.93 o 
  -3  10   1    13440.34    14489.22    686.40 o 
  -2  10   1     3080.92     3237.11    181.49 o 
  -1  10   1     1339.86     1476.16    103.37 o 
   0  10   1    10868.90    12177.72    578.01 o 
   1  10   1    13144.23    13774.29    649.05 o 
   2  10   1     2307.46     2405.24    142.25 o 
   3  10   1     1571.36     1595.73    112.79 o 
   4  10   1    10498.12    10802.54    441.69 o 
   5  10   1    11484.44    11425.09    465.52 o 
   6  10   1     2879.51     2754.11    176.19 o 
  -3  11   1     1504.33     1792.40    124.74 o 
  -2  11   1     6050.25     6672.73    338.15 o 
  -1  11   1     9141.88    10059.33    487.85 o 
   0  11   1     1798.16     2128.98    135.49 o 
   1  11   1      707.70      775.93    116.29 o 
   2  11   1     5562.75     5832.25    463.34 o 
 -15   0   2     8796.54    11373.55    883.88 o 
 -14   0   2     5072.72     6616.73    436.34 o 
 -13   0   2      361.03      281.56    149.05 o 
 -12   0   2    12642.73    12272.24    727.09 o 
 -11   0   2    21405.55    14635.08    858.54 o 
 -10   0   2    12607.20    10866.18    699.87 o 
  -9   0   2      380.48      400.24     67.70 o 
  -8   0   2    25086.65    23733.47    982.40 o 
  -7   0   2    47596.82    44643.27   1797.80 o 
  -6   0   2    43103.52    43490.35   1735.20 o 
  -5   0   2     6545.61     7565.42    312.95 o 
  -4   0   2    28412.30    28869.31   1157.40 o 
  -3   0   2    47147.48    48237.71   1929.08 o 
  -2   0   2   122680.31   117591.66   5247.21 o 
  -1   0   2       68.99       55.61     19.70 o 
   0   0   2   120298.03   120880.34   8373.04 o 
   1   0   2    27120.21    27103.63   1894.68 o 
   2   0   2    54626.19    49153.00   3419.47 o 
   3   0   2     5371.72     6706.22    505.76 o 
   5   0   2    45460.29    49124.23   3465.17 o 
   6   0   2    38791.31    38577.02   2749.19 o 
   7   0   2      637.00      684.43    130.67 o 
   8   0   2     8330.37     8187.73    666.29 o 
   9   0   2    14468.97    17176.30   1297.29 o 
  10   0   2    12208.74    15866.68   1209.53 o 
  11   0   2     1749.19     1959.84    249.62 o 
  12   0   2     3600.72     5208.87    479.90 o 
  13   0   2    15382.10    20119.14   1511.73 o 
  14   0   2    10260.24    14753.25   1147.04 o 
 -15   1   2        0.37      -47.28     69.61 o 
 -14   1   2     1842.70     2999.68    542.45 o 
 -13   1   2    11589.20    11488.40    783.18 o 
 -12   1   2     9331.58     6848.59    440.22 o 
 -11   1   2      815.25      762.45     87.19 o 
 -10   1   2     9742.03     7408.88    266.59 o 
  -9   1   2    15848.30    14983.10    622.07 o 
  -8   1   2    12084.28    12570.88    405.00 o 
  -7   1   2      206.44      225.35     20.33 o 
  -6   1   2    10667.69    10230.55    300.60 o 
  -5   1   2    32689.43    33088.38    933.80 o 
  -4   1   2    24769.23    25961.50    733.52 o 
  -3   1   2       14.39       25.30      5.25 o 
  -2   1   2    19006.71    20288.78    608.72 o 
  -1   1   2    15960.03    16283.38    566.41 o 
   0   1   2    19463.40    19662.87    748.87 o 
   1   1   2     4308.48     4883.94    253.47 o 
   2   1   2     4500.37     4486.33    241.06 o 
   3   1   2    34000.34    29283.72   1898.43 o 
   4   1   2    28892.39    23445.23   2237.98 o 
   5   1   2      852.47      996.13    152.79 o 
   6   1   2     8453.05    10598.55    623.99 o 
   7   1   2    17685.93    20548.73   1066.09 o 
   8   1   2     9362.02    11347.71    918.75 o 
   9   1   2      891.49     1141.84    190.69 o 
  10   1   2     4949.04     6299.43    771.40 o 
  11   1   2    10276.77    13956.56    980.46 o 
  12   1   2     3955.94     5699.63    362.87 o 
  13   1   2      489.29      621.63    113.82 o 
  14   1   2     2671.02     3858.94    326.80 o 
 -15   2   2       32.53       41.06     90.42 o 
 -14   2   2       14.43      -42.11     39.48 o 
 -13   2   2      376.25      296.62    117.72 o 
 -12   2   2       30.12       29.79     32.37 o 
 -11   2   2      125.05      122.76     32.01 o 
 -10   2   2        0.78        7.40     23.10 o 
  -9   2   2       21.17       19.10     20.60 o 
  -8   2   2      126.28      136.61     23.01 o 
  -7   2   2      717.02      751.15     46.87 o 
  -6   2   2       27.98       21.01     12.21 o 
  -5   2   2      390.69      359.36     23.28 o 
  -4   2   2     2149.94     2422.97     93.46 o 
  -3   2   2     1274.17     1424.59     80.52 o 
  -2   2   2        3.08       -4.38     12.07 o 
  -1   2   2        1.39       -3.80      6.50 o 
   0   2   2      309.83      363.01     21.42 o 
   1   2   2      593.48      657.85     35.28 o 
   2   2   2      246.22      297.14     34.47 o 
   3   2   2       28.70       -2.41     23.62 o 
   4   2   2      219.03      190.20     31.62 o 
   5   2   2       28.48       10.02     21.84 o 
   6   2   2        5.14        2.37     31.24 o 
   7   2   2      644.13      771.31     76.24 o 
   8   2   2      483.48      648.61     74.84 o 
   9   2   2       26.59       56.92     73.62 o 
  10   2   2        2.22       21.41     59.46 o 
  11   2   2       28.93       33.75     70.25 o 
  12   2   2      227.45      189.43     93.02 o 
  13   2   2       11.95      118.38    161.25 o 
  14   2   2      116.40       98.72    121.30 o 
 -14   3   2     2152.24     1611.98    134.98 o 
 -13   3   2     5492.73     3943.57    299.78 o 
 -12   3   2     3443.61     2684.30    174.67 o 
 -11   3   2       22.75       47.91     34.57 o 
 -10   3   2     7146.83     7369.83    324.62 o 
  -9   3   2    17321.02    16820.95    694.78 o 
  -8   3   2    11118.30    11739.11    397.63 o 
  -7   3   2      856.54      974.17     49.57 o 
  -6   3   2    13635.65    13355.10    442.34 o 
  -5   3   2    24057.74    23212.51    810.98 o 
  -4   3   2    13493.77    13946.37    573.99 o 
  -3   3   2     1613.83     1574.07     78.01 o 
  -2   3   2    10352.60    10663.34    552.65 o 
  -1   3   2    20176.48    20957.10    734.78 o 
   0   3   2    24918.81    25426.62    889.27 o 
   1   3   2      868.61      929.49     69.16 o 
   2   3   2    10990.14    10967.14    349.12 o 
   3   3   2    25664.45    24758.07    756.24 o 
   4   3   2    17556.42    18812.65   1522.89 o 
   5   3   2      115.30      119.70     29.52 o 
   6   3   2     2652.07     2576.41    391.30 o 
   7   3   2    10629.91    12529.28    909.58 o 
   8   3   2    10267.69    13480.74    725.97 o 
   9   3   2      107.05      113.10     48.97 o 
  10   3   2     3353.20     4339.46    221.86 o 
  11   3   2     5844.05     7049.75    422.91 o 
  12   3   2     2960.69     2815.43    324.93 o 
  13   3   2      186.16      180.04    114.59 o 
 -14   4   2     5833.94     3888.60    384.52 o 
 -13   4   2      220.91      171.13    199.14 o 
 -12   4   2     8302.56     7506.63    392.48 o 
 -11   4   2    23679.73    21368.45    996.71 o 
 -10   4   2    10292.00     9290.97    928.12 o 
  -9   4   2      575.80      660.94    169.34 o 
  -8   4   2    13263.71    13187.69    548.77 o 
  -7   4   2    37392.31    35797.01   1441.21 o 
  -6   4   2    18842.88    18210.19    740.33 o 
  -5   4   2     1071.42     1168.90    150.50 o 
  -4   4   2    22431.80    21993.91    775.57 o 
  -3   4   2    48190.24    44271.89   2146.26 o 
  -2   4   2    33972.11    32741.19   1280.96 o 
  -1   4   2     2984.50     3063.39    112.24 o 
   0   4   2    10908.17    10671.23    354.01 o 
   1   4   2    38641.32    36049.04   1161.25 o 
   2   4   2    37729.19    34370.11   1353.89 o 
   3   4   2      204.72      176.99     21.94 o 
   4   4   2    10647.52    10054.84    344.01 o 
   5   4   2    27554.42    26238.50    852.60 o 
   6   4   2    18579.21    18321.92    846.50 o 
   7   4   2      272.20      193.26     47.49 o 
   8   4   2     6794.42     8030.95    420.68 o 
   9   4   2    26460.12    28801.28   1709.85 o 
  10   4   2    13319.17    15081.55    625.12 o 
  11   4   2       54.19      119.81     56.09 o 
  12   4   2     3551.17     4004.27    262.43 o 
  13   4   2    10014.54    11094.29   1561.05 o 
 -13   5   2     8560.35     7163.35    500.51 o 
 -12   5   2     3786.09     3578.13    399.81 o 
 -11   5   2       68.78      111.77     59.94 o 
 -10   5   2     2875.30     3161.15    270.65 o 
  -9   5   2    12252.59    11909.86    567.80 o 
  -8   5   2     7667.36     7585.60    369.39 o 
  -7   5   2      205.26      220.69     72.22 o 
  -6   5   2     9294.93     9425.05    443.93 o 
  -5   5   2    21379.14    20946.94    959.60 o 
  -4   5   2    11962.56    11644.71    538.94 o 
  -3   5   2     2259.33     2413.04    137.44 o 
  -2   5   2    10319.68    10358.60    322.67 o 
  -1   5   2    39468.14    40615.71   1232.41 o 
   0   5   2    16147.31    15737.39    509.64 o 
   1   5   2       12.91       23.76     12.86 o 
   2   5   2     4339.43     4100.76    147.18 o 
   3   5   2    18363.19    17059.04    561.37 o 
   4   5   2    11469.16    11355.51    383.47 o 
   5   5   2       39.83       49.34     19.21 o 
   6   5   2     5097.97     4892.29    183.40 o 
   7   5   2    14732.95    13675.83    464.09 o 
   8   5   2     8257.57     7881.95    281.06 o 
   9   5   2      269.44      315.48     74.22 o 
  10   5   2     2288.75     2416.69    166.64 o 
  11   5   2     9009.34     9284.75    406.80 o 
  12   5   2     5606.97     6197.52    372.44 o 
 -13   6   2       57.27       95.51     57.44 o 
 -12   6   2      124.11       54.71     54.21 o 
 -11   6   2      253.25      292.03     59.41 o 
 -10   6   2        3.87       65.56     39.28 o 
  -9   6   2       20.35       39.06     37.41 o 
  -8   6   2      467.11      425.66     50.77 o 
  -7   6   2      535.82      594.56    123.90 o 
  -6   6   2       26.10       42.47     26.37 o 
  -5   6   2       54.45       69.97     27.07 o 
  -4   6   2      249.75      247.73     33.78 o 
  -3   6   2       50.76       86.99     26.34 o 
  -2   6   2       53.39       30.13     22.72 o 
  -1   6   2       91.01      107.05     17.68 o 
   0   6   2      730.61      688.46     41.38 o 
   1   6   2      134.60      123.09     18.94 o 
   2   6   2      539.27      543.62     34.80 o 
   3   6   2      195.26      231.00     24.70 o 
   4   6   2      206.11      184.39     32.16 o 
   5   6   2     1442.98     1344.24     70.68 o 
   6   6   2     1055.79     1070.12     60.05 o 
   7   6   2        2.46       -6.43     21.62 o 
   8   6   2       42.96       23.73     25.89 o 
   9   6   2      274.15      294.37     36.73 o 
  10   6   2      247.34      266.08     52.41 o 
  11   6   2        1.40      -56.56     41.49 o 
 -12   7   2     2449.66     2315.88    169.69 o 
 -11   7   2      354.23      340.25     73.31 o 
 -10   7   2     1843.28     1920.75    132.59 o 
  -9   7   2     6630.11     6916.77    350.17 o 
  -8   7   2     6043.80     5838.40    296.63 o 
  -7   7   2       34.93       18.02     49.26 o 
  -6   7   2     7554.66     7731.68    376.19 o 
  -5   7   2     5344.76     5476.77    273.01 o 
  -4   7   2     6609.71     6650.50    324.59 o 
  -3   7   2     2319.40     2400.22    166.39 o 
  -2   7   2     4850.75     5176.70    255.34 o 
  -1   7   2    10782.31    11240.69    526.80 o 
   0   7   2    10766.20    10846.29    407.87 o 
   1   7   2      112.83      191.76     23.92 o 
   2   7   2     2794.68     2843.12    111.15 o 
   3   7   2     2912.66     2947.05    129.46 o 
   4   7   2     6236.87     6175.63    219.72 o 
   5   7   2       54.03       45.75     22.66 o 
   6   7   2     3767.94     3523.46    139.62 o 
   7   7   2     5464.06     4965.22    195.98 o 
   8   7   2     3931.35     3839.24    195.17 o 
   9   7   2        8.64       69.54     31.92 o 
  10   7   2     2139.55     1854.34    119.73 o 
 -10   8   2     6793.93     7244.50    375.87 o 
  -9   8   2        6.11       -2.80     40.09 o 
  -8   8   2     6617.84     6691.76    339.33 o 
  -7   8   2    19576.34    19527.10    907.15 o 
  -6   8   2    13224.60    13307.32    629.43 o 
  -5   8   2       37.49       19.80     33.06 o 
  -4   8   2    10819.11    11195.83    720.63 o 
  -3   8   2    16800.30    18008.33    833.61 o 
  -2   8   2    15990.93    16418.42    762.55 o 
  -1   8   2      636.94      608.67     67.03 o 
   0   8   2     8722.72     8787.61    420.04 o 
   1   8   2    19059.46    19160.46    881.90 o 
   2   8   2    19081.51    18570.14    688.81 o 
   3   8   2      790.54      706.45     45.83 o 
   4   8   2     9859.22     9282.44    320.05 o 
   5   8   2    16882.93    15760.89    527.39 o 
   6   8   2     8968.87     8294.42    320.69 o 
   7   8   2     1044.47     1062.16     65.21 o 
   8   8   2     3971.17     3426.70    308.69 o 
   9   8   2    14606.82    12474.77    948.98 o 
  -9   9   2     7309.49     7526.12    387.00 o 
  -8   9   2     5145.89     5402.03    284.73 o 
  -7   9   2       71.26       72.82     43.77 o 
  -6   9   2     6210.21     6425.67    325.31 o 
  -5   9   2     8112.36     8024.74    395.10 o 
  -4   9   2     7456.00     7679.09    376.37 o 
  -3   9   2      366.29      390.39     51.68 o 
  -2   9   2     8042.81     8204.40    398.25 o 
  -1   9   2    11234.41    11489.02    547.24 o 
   0   9   2    10709.38    10949.03    519.38 o 
   1   9   2       23.07       14.86     64.61 o 
   2   9   2     9532.44     9598.06    458.84 o 
   3   9   2    11042.24    11391.19    437.41 o 
   4   9   2     8407.58     7968.53    318.62 o 
   5   9   2      318.58      394.47     47.71 o 
   6   9   2     2301.90     2197.18    102.13 o 
   7   9   2     6962.90     6554.77    341.07 o 
  -6  10   2       29.08       64.32     58.57 o 
  -5  10   2       71.72      101.73     50.11 o 
  -4  10   2       87.53       79.42     41.58 o 
  -3  10   2      221.66      291.70     52.75 o 
  -2  10   2      135.11      113.95     43.28 o 
  -1  10   2        0.72      -29.79     41.16 o 
   0  10   2      293.56      363.49     53.33 o 
   1  10   2      969.21     1023.82     84.21 o 
   2  10   2      356.35      405.66     56.93 o 
   3  10   2        7.20       -0.68     31.74 o 
   4  10   2      163.76      172.51     45.19 o 
   5  10   2      486.59      403.07     69.49 o 
  -1  11   2     2979.64     3158.33    184.15 o 
 -15   1   3      806.18     1244.83    242.00 o 
 -14   1   3     1166.84      962.07    227.32 o 
 -13   1   3     3542.62     2417.73    300.36 o 
 -12   1   3    10177.74     7685.31    407.45 o 
 -11   1   3     6167.07     5616.31    304.79 o 
 -10   1   3     1085.90     1004.01     64.44 o 
  -9   1   3    11843.37    11581.39    390.29 o 
  -8   1   3    11120.04    10733.48    357.58 o 
  -7   1   3     1580.66     1640.66     65.40 o 
  -6   1   3     1748.54     1862.69     60.93 o 
  -5   1   3    14794.66    15362.05    438.97 o 
  -4   1   3    17563.87    18394.20    523.44 o 
  -3   1   3     4208.98     4576.60    142.40 o 
  -2   1   3     1527.05     1730.15     58.01 o 
  -1   1   3    26800.44    27703.71   1048.54 o 
   0   1   3    34471.15    34847.40   1310.18 o 
   1   1   3    10541.16    10871.83    709.21 o 
   2   1   3      443.89      545.83    113.57 o 
   3   1   3     9276.95     9707.79    568.38 o 
   4   1   3    18630.17    18055.85    917.45 o 
   5   1   3     9085.30    11283.00   1957.00 o 
   6   1   3      740.97      735.17     92.89 o 
   7   1   3    13981.62    16683.23   1581.91 o 
   8   1   3    13403.64    16811.40    897.95 o 
   9   1   3     1364.07     1701.01    167.18 o 
  10   1   3      332.99      280.80     91.73 o 
  11   1   3     4132.09     4940.80    640.24 o 
  12   1   3     8312.47    11709.31   1371.57 o 
  13   1   3     1784.24     2217.62    460.31 o 
 -14   2   3    11021.09     6508.70    560.64 o 
 -13   2   3     1998.41     1907.28    210.41 o 
 -12   2   3     1267.90     1268.83     92.73 o 
 -11   2   3    12354.07    11706.75    503.17 o 
 -10   2   3    23263.23    21934.71    808.81 o 
  -9   2   3     3471.90     3678.17    154.34 o 
  -8   2   3     1052.25      975.42     55.91 o 
  -7   2   3    22364.30    22010.70    814.36 o 
  -6   2   3    41681.37    41748.14   1526.16 o 
  -5   2   3     8005.99     8485.31    321.43 o 
  -4   2   3     4010.45     4237.08    184.08 o 
  -3   2   3    52303.86    54131.21   1792.12 o 
  -2   2   3    51513.49    53431.70   2143.49 o 
  -1   2   3    18654.31    18968.96    772.18 o 
   0   2   3     3243.50     3105.24    184.67 o 
   1   2   3    56736.68    23550.10   1675.41 o 
   3   2   3    13699.75    12460.90   1072.70 o 
   4   2   3     1725.92     2085.53    139.74 o 
   5   2   3    21405.75    22404.71   1639.93 o 
   6   2   3    30254.07    37179.91   1873.20 o 
   7   2   3    11704.13    14680.97    778.39 o 
   8   2   3      591.82     1060.64    162.16 o 
   9   2   3    12147.08    14964.43   1103.10 o 
  10   2   3    22048.53    28654.46   3393.91 o 
  11   2   3     6109.29     7887.90   1385.72 o 
  12   2   3      366.45      324.95    202.96 o 
  13   2   3     4805.07     6932.96   1165.41 o 
 -14   3   3      862.21     1020.03    480.80 o 
 -13   3   3     3718.96     3687.59    487.81 o 
 -12   3   3     7025.97     7020.10    328.96 o 
 -11   3   3     1642.05     1581.15     89.66 o 
 -10   3   3     2595.57     2622.81    153.94 o 
  -9   3   3    12387.68    11771.56    447.30 o 
  -8   3   3    18186.61    18187.75    678.01 o 
  -7   3   3     1876.90     1983.49     91.88 o 
  -6   3   3     3119.88     3212.73    134.43 o 
  -5   3   3    12411.79    12343.02    511.01 o 
  -4   3   3    26771.06    27949.27   1136.46 o 
  -3   3   3     8778.93     9343.48    391.01 o 
  -2   3   3     1406.11     1663.30    131.44 o 
  -1   3   3    19812.48    19905.02    700.96 o 
   0   3   3    30994.89    30541.37   1073.02 o 
   1   3   3     4660.00     4585.08    173.02 o 
   2   3   3     4164.18     3837.92    191.41 o 
   3   3   3    11608.69    11347.10    472.62 o 
   5   3   3    12446.02    10861.86    574.79 o 
   6   3   3      602.80      673.87     73.98 o 
   7   3   3     8594.83    10289.99    558.96 o 
   8   3   3    17267.73    21853.97   1132.86 o 
   9   3   3     5439.40     7339.51    431.39 o 
  10   3   3      127.46      220.17     80.67 o 
  11   3   3     4121.04     5821.96    682.86 o 
  12   3   3     6288.51     6288.21    588.45 o 
 -14   4   3       10.41       30.45     49.16 o 
 -13   4   3        0.38       -9.27     42.44 o 
 -12   4   3      136.19       77.46     43.43 o 
 -11   4   3      153.44      219.08     45.68 o 
 -10   4   3      602.55      637.67     52.35 o 
  -9   4   3       24.83       20.81     22.25 o 
  -8   4   3      111.44      110.91     26.03 o 
  -7   4   3      767.10      810.83     67.80 o 
  -6   4   3      222.43      230.36     30.16 o 
  -5   4   3       67.76       76.31     22.10 o 
  -4   4   3      721.50      822.36     53.27 o 
  -3   4   3      142.53      124.66     24.40 o 
  -2   4   3       22.77       23.53     17.12 o 
  -1   4   3      228.43      263.59     29.01 o 
   0   4   3        0.39        0.80     10.57 o 
   1   4   3     1161.57     1095.75     48.94 o 
   2   4   3       53.41       64.89     23.14 o 
   3   4   3       10.87        7.16     23.57 o 
   4   4   3        0.46        0.37     17.34 o 
   5   4   3      267.46      256.47     33.16 o 
   6   4   3      336.98      309.90     58.53 o 
   7   4   3      519.63      530.02     94.73 o 
   8   4   3       24.27      127.31     51.17 o 
   9   4   3       50.81       85.51     52.79 o 
  10   4   3       49.83      122.47     76.41 o 
  11   4   3        5.11       35.01     77.51 o 
  12   4   3       12.98       28.71     90.96 o 
 -13   5   3     2890.26     2596.74    176.10 o 
 -12   5   3     4740.34     4777.02    264.16 o 
 -11   5   3      113.77      174.82     46.39 o 
 -10   5   3      461.02      460.08    184.74 o 
  -9   5   3     4557.21     4665.80    240.91 o 
  -8   5   3    11168.38    11168.61    472.56 o 
  -7   5   3     1846.60     2081.74    155.61 o 
  -6   5   3      874.74      942.67     65.70 o 
  -5   5   3    15521.92    15980.94    658.39 o 
  -4   5   3    17308.78    17698.20    811.21 o 
  -3   5   3     1192.88     1221.76    126.82 o 
  -2   5   3     1449.61     1578.06    102.39 o 
  -1   5   3    10664.38    10680.89    494.90 o 
   0   5   3    15525.78    15414.59    709.93 o 
   1   5   3     6671.06     6416.10    254.54 o 
   2   5   3     1299.39     1148.53     80.61 o 
   3   5   3    15049.34    14800.88    491.60 o 
   4   5   3    17842.42    18725.38   1063.55 o 
   5   5   3     4706.37     4797.58    374.50 o 
   6   5   3     1351.88     1429.26    120.91 o 
   7   5   3     3930.68     3773.75    175.34 o 
   8   5   3     6394.00     5956.21    261.43 o 
   9   5   3     5206.91     5615.56    721.31 o 
  10   5   3       28.81       80.72     56.69 o 
  11   5   3     2772.99     3068.06    183.16 o 
 -12   6   3     1057.63      973.76    198.18 o 
 -11   6   3     9125.06     9161.04    456.25 o 
 -10   6   3    16956.71    16762.95    787.14 o 
  -9   6   3     1548.17     1615.39    109.03 o 
  -8   6   3     3782.95     3910.28    206.90 o 
  -7   6   3    16121.64    15493.95    722.91 o 
  -6   6   3    27358.78    27838.71   1270.70 o 
  -5   6   3     5427.44     5839.31    288.31 o 
  -4   6   3     2764.43     2983.39    220.45 o 
  -3   6   3    19700.97    19512.08   1270.79 o 
  -2   6   3    26972.94    26486.30   1653.92 o 
  -1   6   3     8248.64     8053.40    342.95 o 
   0   6   3     2151.66     2217.66    124.00 o 
   1   6   3    20622.20    19631.76    899.07 o 
   2   6   3    31376.41    26917.78   1271.52 o 
   3   6   3    12195.05    11486.37    389.95 o 
   4   6   3      969.78      820.78     68.97 o 
   5   6   3    17774.36    15862.95    623.28 o 
   6   6   3    32111.04    29147.79   1123.15 o 
   7   6   3     7834.67     7955.68    529.72 o 
   8   6   3      723.30      661.23     57.23 o 
   9   6   3     5514.83     5302.27    340.01 o 
  10   6   3    12585.46    10939.26    467.31 o 
 -11   7   3     1208.63     1411.25    189.12 o 
 -10   7   3      612.92      925.74    324.30 o 
  -9   7   3     4508.19     4977.84    262.88 o 
  -8   7   3     8604.83     8748.57    428.12 o 
  -7   7   3     5212.93     5167.84    274.10 o 
  -6   7   3       46.93      105.42     35.43 o 
  -5   7   3    15368.56    16023.43    746.29 o 
  -4   7   3    16902.72    18617.93   1422.40 o 
  -3   7   3     2400.94     2607.69    369.72 o 
  -2   7   3      645.18      630.14     57.22 o 
  -1   7   3    11267.30    11458.97    539.31 o 
   0   7   3    14974.31    14634.64    681.69 o 
   1   7   3     6191.42     6142.28    301.77 o 
   2   7   3     1216.59     1100.60     71.22 o 
   3   7   3    11346.89    10270.09    404.00 o 
   4   7   3     9543.93     8915.14    355.82 o 
   5   7   3     2841.61     2842.64    120.13 o 
   6   7   3      397.87      347.94     40.75 o 
   7   7   3     4511.36     4680.34    187.16 o 
   8   7   3     6994.51     7011.06    282.54 o 
   9   7   3     3199.77     3164.39    221.47 o 
 -10   8   3      303.89      353.23     65.38 o 
  -9   8   3      262.46      243.78     54.57 o 
  -8   8   3       61.99       67.06     49.50 o 
  -7   8   3      218.86      248.09     49.78 o 
  -6   8   3      106.62      103.82     39.96 o 
  -5   8   3       16.30       91.97     43.40 o 
  -4   8   3        1.31       30.94     32.64 o 
  -3   8   3      193.29      165.47     39.38 o 
  -2   8   3       19.63       25.95     54.09 o 
  -1   8   3      221.54      179.88     40.56 o 
   0   8   3      303.37      295.51     44.03 o 
   1   8   3       18.21       14.88     28.56 o 
   2   8   3       65.68       89.52     34.79 o 
   3   8   3      506.16      512.95     55.22 o 
   4   8   3       15.15       23.89     28.89 o 
   5   8   3      310.12      348.79     50.33 o 
   6   8   3       20.95       43.25     32.87 o 
   7   8   3       30.45       31.16     34.13 o 
   8   8   3       44.74       51.65     33.29 o 
  -8   9   3     2958.44     3045.86    183.48 o 
  -7   9   3      800.75      858.50     82.30 o 
  -6   9   3      233.34      187.38     49.01 o 
  -5   9   3     5024.88     4998.88    262.34 o 
  -4   9   3     4929.26     5171.10    268.66 o 
  -3   9   3      861.80      907.93    137.02 o 
  -2   9   3      250.91      274.84     49.52 o 
  -1   9   3     4676.92     4699.41    245.75 o 
   0   9   3     6038.45     6074.99    320.45 o 
   1   9   3     2016.36     2020.98    126.18 o 
   2   9   3      455.32      330.26     50.53 o 
   3   9   3     4700.64     4246.99    225.43 o 
   4   9   3     4576.09     4566.77    241.90 o 
   5   9   3     1885.50     1796.71    120.53 o 
   6   9   3       21.66       13.84     33.90 o 
  -5  10   3     2559.44     2534.95    157.08 o 
  -4  10   3      665.09      712.61    116.11 o 
  -3  10   3     9177.73     9752.48    477.29 o 
  -2  10   3    11967.67    12723.18    610.84 o 
  -1  10   3     4202.39     4511.49    241.39 o 
   0  10   3      576.81      611.62     67.96 o 
   1  10   3     8974.50     8828.53    434.74 o 
   2  10   3    10630.46    11066.57    537.80 o 
   3  10   3     3889.64     3842.48    213.13 o 
 -14   0   4    10008.81     8010.40    824.65 o 
 -13   0   4     5072.88     4426.05    496.58 o 
 -12   0   4      391.17      381.86    121.49 o 
 -11   0   4     1948.31     2287.06    279.96 o 
 -10   0   4    17733.31    18292.88   1677.46 o 
  -9   0   4    20028.38    18359.60   1675.65 o 
  -8   0   4      234.79      293.50     82.08 o 
  -7   0   4     9909.50     9425.43    881.82 o 
  -6   0   4    41093.66    42949.96   1709.25 o 
  -5   0   4    25763.89    27098.81   1090.79 o 
  -4   0   4     3275.89     3797.40    162.96 o 
  -3   0   4     4983.31     5357.03    251.41 o 
  -2   0   4    76443.41    79776.47   3579.88 o 
  -1   0   4    19207.45    20740.50    944.23 o 
   0   0   4      110.22      154.36     36.14 o 
   1   0   4     5559.87     5529.69    412.32 o 
   2   0   4    48451.04    47234.98   3301.86 o 
   3   0   4    18314.71    20978.72   1499.89 o 
   4   0   4      285.18      158.35     68.42 o 
   5   0   4     8425.09    10166.07    778.83 o 
   6   0   4    30291.81    33896.04   2437.20 o 
   7   0   4    19195.51    20306.51   1514.39 o 
   8   0   4     3023.67     2742.30    306.80 o 
   9   0   4     1936.14     2061.02    274.04 o 
  10   0   4    14405.79    15060.41   1188.62 o 
  11   0   4    14072.47    16171.66   1274.57 o 
  12   0   4     1490.29     2201.36    314.89 o 
 -14   1   4      504.61      360.14    214.93 o 
 -13   1   4     4166.16     3695.80    384.88 o 
 -12   1   4     8506.23     8021.85    565.26 o 
 -11   1   4     3842.97     3346.52    267.09 o 
 -10   1   4      747.52      877.61    105.59 o 
  -9   1   4     3361.81     3443.96    188.62 o 
  -8   1   4    16703.42    17159.87    637.15 o 
  -7   1   4    10341.18    10500.46    396.71 o 
  -6   1   4      240.46      255.16     29.06 o 
  -5   1   4     6155.59     6539.29    251.25 o 
  -4   1   4    17628.75    18429.22    617.20 o 
  -3   1   4     7126.79     7352.21    225.99 o 
  -2   1   4     1561.00     1610.34     57.14 o 
  -1   1   4      885.22      933.99     48.70 o 
   0   1   4    20536.28    20281.56    773.67 o 
   1   1   4    19592.88    19881.50    995.22 o 
   2   1   4     1371.77     1684.24    347.53 o 
   3   1   4     8637.11     8609.17    454.20 o 
   4   1   4    17206.34    18618.61   1319.45 o 
   5   1   4     9249.37     9825.73    623.87 o 
   6   1   4     1133.48     1241.67    122.58 o 
   7   1   4     2218.25     2489.89    472.04 o 
   8   1   4    12163.37    13676.03    753.54 o 
   9   1   4    10396.47    11912.27    746.14 o 
  10   1   4      238.85      191.75    115.86 o 
  11   1   4     1967.59     2340.62    237.89 o 
 -14   2   4        6.61       60.57     60.18 o 
 -13   2   4       37.10       62.60     55.07 o 
 -12   2   4        0.43      -16.33     34.45 o 
 -11   2   4       11.52       42.16     34.61 o 
 -10   2   4       68.09       44.90     24.85 o 
  -9   2   4      387.86      435.06     37.24 o 
  -8   2   4      340.32      365.40     33.31 o 
  -7   2   4      148.76      170.33     23.46 o 
  -6   2   4      169.19      185.20     23.47 o 
  -5   2   4        1.67       19.24     16.64 o 
  -4   2   4      634.33      741.70     51.26 o 
  -3   2   4        3.57       20.40     10.83 o 
  -2   2   4       24.16       31.54     16.17 o 
  -1   2   4      210.68      201.82     34.65 o 
   0   2   4      331.51      328.00     27.85 o 
   1   2   4      110.43      131.03     33.76 o 
   2   2   4      911.66      757.30     88.61 o 
   3   2   4        6.64       -7.90     25.11 o 
   4   2   4        1.04       23.45     29.30 o 
   5   2   4      256.28      308.63     54.09 o 
   6   2   4      136.42      133.52     54.51 o 
   7   2   4      132.39      151.16     81.84 o 
   8   2   4       33.19       50.51     66.19 o 
   9   2   4       19.45       61.50     71.00 o 
  10   2   4        3.29       -5.36     73.08 o 
  11   2   4        2.15        6.64     80.63 o 
 -14   3   4      482.41      459.71    177.45 o 
 -13   3   4     1236.71     1070.53    131.01 o 
 -12   3   4     6021.54     5684.35    554.49 o 
 -11   3   4     5704.11     5651.61    242.60 o 
 -10   3   4       68.10       59.04     26.78 o 
  -9   3   4     2838.69     2966.47    130.86 o 
  -8   3   4     9765.17    10148.34    391.61 o 
  -7   3   4     8963.68     9433.22    362.79 o 
  -6   3   4      238.37      221.11     29.46 o 
  -5   3   4     2894.22     3050.41    141.41 o 
  -4   3   4    16483.19    17285.53    712.50 o 
  -3   3   4    11859.26    12063.93    500.18 o 
  -2   3   4      495.72      507.62     39.45 o 
  -1   3   4     3089.02     3032.21    139.79 o 
   0   3   4    14652.75    14502.41    599.32 o 
   1   3   4     8134.45     7897.58    333.23 o 
   2   3   4      561.29      552.34     55.08 o 
   3   3   4     5707.52     5557.42    497.23 o 
   4   3   4    14240.28    13362.84    992.49 o 
   5   3   4     7991.95     7358.06    774.18 o 
   6   3   4     1004.85     1005.58     96.57 o 
   7   3   4     3948.96     4640.44    286.10 o 
   8   3   4     9645.52    12051.15    654.62 o 
   9   3   4     4438.03     5494.55    656.99 o 
  10   3   4      658.80      831.68    125.94 o 
  11   3   4      463.54      835.65    275.25 o 
 -13   4   4    10010.35    10401.77    653.76 o 
 -12   4   4      158.12      106.27     43.08 o 
 -11   4   4     5653.89     5321.54    288.25 o 
 -10   4   4    15655.48    15311.72    634.42 o 
  -9   4   4    17305.28    16802.66    631.69 o 
  -8   4   4      850.55      901.80     58.31 o 
  -7   4   4     4261.43     4505.47    186.05 o 
  -6   4   4    19595.88    20213.77    827.45 o 
  -5   4   4    21492.82    21530.15    887.44 o 
  -4   4   4      790.94      873.77     66.54 o 
  -3   4   4     7842.98     8345.59    354.65 o 
  -2   4   4    26704.70    27054.26   1101.97 o 
  -1   4   4    18389.78    18414.28    760.08 o 
   0   4   4     2753.36     2695.28    129.16 o 
   1   4   4     8806.71     8337.55    356.71 o 
   2   4   4    29990.84    28851.88   1309.70 o 
   3   4   4    16275.31    14279.86    559.26 o 
   4   4   4     2652.45     2318.41    149.43 o 
   5   4   4     5661.93     5192.22    340.64 o 
   6   4   4    18724.50    16418.89    650.55 o 
   7   4   4    13261.99    12864.60    853.72 o 
   8   4   4     1018.75     1361.58    131.71 o 
   9   4   4     6214.13     7089.97    634.26 o 
  10   4   4    11182.94    14727.74   1938.32 o 
 -12   5   4     5261.43     6440.08    676.69 o 
 -11   5   4     6393.99     7060.23    451.10 o 
 -10   5   4      836.30      843.05     70.61 o 
  -9   5   4     2819.62     2961.12    137.76 o 
  -8   5   4    10629.27    10759.17    453.39 o 
  -7   5   4     9963.42     9628.43    572.22 o 
  -6   5   4      607.40      576.28     50.93 o 
  -5   5   4     2374.93     2600.69    132.31 o 
  -4   5   4    13548.48    13203.97    549.98 o 
  -3   5   4    15462.88    15756.92    652.71 o 
  -2   5   4      304.78      338.70     38.00 o 
  -1   5   4     8994.38     8646.66    368.99 o 
   0   5   4    14951.69    14362.41    666.74 o 
   1   5   4    10364.76     9830.75    465.24 o 
   2   5   4     2062.10     1912.64    139.92 o 
   3   5   4     4152.58     3782.54    199.18 o 
   4   5   4    10130.94     9673.98    464.20 o 
   5   5   4     7231.75     6682.96    281.91 o 
   6   5   4     1359.86     1263.47     81.83 o 
   7   5   4     2536.23     2312.71    240.41 o 
   8   5   4     6562.17     5928.07    265.95 o 
   9   5   4     5192.75     4710.39    281.12 o 
  10   5   4      700.29      718.72    132.68 o 
 -11   6   4       62.76      185.24     75.09 o 
 -10   6   4      134.28      223.32     46.20 o 
  -9   6   4      302.69      372.56     50.74 o 
  -8   6   4      356.01      414.01     45.42 o 
  -7   6   4      645.37      691.14     65.91 o 
  -6   6   4      201.02      204.82     47.00 o 
  -5   6   4      134.13      159.60     39.62 o 
  -4   6   4        0.61      -12.26     28.08 o 
  -3   6   4       29.86       38.81     25.66 o 
  -2   6   4      498.81      473.71    105.94 o 
  -1   6   4      419.37      399.64     46.54 o 
   0   6   4      132.65      166.79     33.06 o 
   1   6   4        3.83        7.30     24.36 o 
   2   6   4      510.22      473.52     50.96 o 
   3   6   4      691.17      710.43    105.91 o 
   4   6   4      142.58      149.28     42.51 o 
   5   6   4      139.81       68.68     48.10 o 
   6   6   4      323.48      254.06     59.77 o 
   7   6   4      234.04      232.38    102.18 o 
   8   6   4      155.83      142.72     43.17 o 
   9   6   4       15.78      -33.90     38.59 o 
 -10   7   4      548.48      536.15     68.36 o 
  -9   7   4     1078.19     1304.02    268.78 o 
  -8   7   4     6139.35     6075.94    308.94 o 
  -7   7   4     2892.89     2983.33    170.23 o 
  -6   7   4      229.87      276.77     78.22 o 
  -5   7   4      107.43       50.65     33.20 o 
  -4   7   4     6616.21     7076.67    320.47 o 
  -3   7   4     5708.92     5925.93    337.20 o 
  -2   7   4       31.05       19.25     36.75 o 
  -1   7   4     2603.12     2653.81    149.07 o 
   0   7   4     7782.03     7710.95    375.01 o 
   1   7   4     2413.15     2156.68    127.64 o 
   2   7   4      659.35      686.53    112.18 o 
   3   7   4      581.15      573.06     59.79 o 
   4   7   4     7581.68     6987.72    347.53 o 
   5   7   4     3424.52     3306.32    270.64 o 
   6   7   4       65.32      113.64     73.31 o 
   7   7   4     1796.20     1812.66    332.09 o 
   8   7   4     4119.44     3845.45    221.59 o 
  -9   8   4     6471.05     7143.73    363.32 o 
  -8   8   4      494.09      652.54    167.45 o 
  -7   8   4     4004.75     4244.46    229.73 o 
  -6   8   4    14594.26    15559.88    730.63 o 
  -5   8   4     8255.84     9013.48    462.14 o 
  -4   8   4      649.54      633.20     64.91 o 
  -3   8   4     3742.75     4088.10    218.76 o 
  -2   8   4    17701.48    18162.36    845.51 o 
  -1   8   4     9073.94     9173.06    444.23 o 
   0   8   4     1204.52     1140.02     86.38 o 
   1   8   4     2692.46     2590.13    151.31 o 
   2   8   4    18788.96    17676.05    827.83 o 
   3   8   4    11608.10    10654.31    512.94 o 
   4   8   4      494.65      458.23     58.37 o 
   5   8   4     3052.64     2760.64    164.73 o 
   6   8   4    11251.04    10059.69    489.99 o 
  -6   9   4      212.06      248.50     82.26 o 
  -5   9   4     1752.01     1847.96    125.58 o 
  -4   9   4    14365.26    14976.57    710.57 o 
  -3   9   4     8214.09     8366.69    414.56 o 
  -2   9   4      174.88      134.96     42.78 o 
  -1   9   4     2203.19     2072.72    132.63 o 
   0   9   4    11534.24    11549.30    555.50 o 
   1   9   4     5142.43     5438.48    282.96 o 
   2   9   4      295.76      305.45     66.00 o 
   3   9   4     1417.12     1524.74    109.35 o 
   4   9   4     8319.23     7527.63    379.76 o 
 -13   1   5       43.96       66.29     62.97 o 
 -12   1   5     7307.32     6549.20    474.78 o 
 -11   1   5     9988.17     9958.43    676.48 o 
 -10   1   5     2184.34     2259.09    194.05 o 
  -9   1   5      556.61      472.47     80.02 o 
  -8   1   5     6962.52     6642.99    461.17 o 
  -7   1   5    12581.95    12212.21    803.76 o 
  -6   1   5     6719.75     6644.02    302.47 o 
  -5   1   5       30.01       59.91     17.61 o 
  -4   1   5     5455.79     5887.31    250.69 o 
  -3   1   5    12821.51    12908.60    531.46 o 
  -2   1   5     6471.25     6985.89    243.84 o 
  -1   1   5      197.54      227.17     23.80 o 
   0   1   5     8343.84     8175.18    325.14 o 
   1   1   5    13971.41    13168.90    515.66 o 
   2   1   5     7534.80     7417.16    396.78 o 
   3   1   5      198.47      271.15    197.88 o 
   4   1   5     6590.27     6654.40    564.33 o 
   5   1   5    12159.44    12320.46    829.00 o 
   6   1   5     3686.51     3583.64    250.10 o 
   7   1   5      189.97      216.39     76.36 o 
   8   1   5     3038.65     3282.99    272.95 o 
   9   1   5     2978.20     3424.32    259.28 o 
  10   1   5     2026.72     2231.54    734.11 o 
 -13   2   5     8333.19     7769.90    795.64 o 
 -12   2   5     3534.38     3410.26    280.71 o 
 -11   2   5      943.01      837.45    113.47 o 
 -10   2   5    11428.61    10987.75    741.16 o 
  -9   2   5    15486.12    15369.07   1009.87 o 
  -8   2   5    13384.65    13822.39    909.83 o 
  -7   2   5      223.76      247.92     29.33 o 
  -6   2   5    19903.95    20357.46    753.47 o 
  -5   2   5    30636.52    32207.36   1290.92 o 
  -4   2   5    12479.06    12942.84    537.28 o 
  -3   2   5      800.60      793.36     52.38 o 
  -2   2   5    16514.37    17406.11    712.97 o 
  -1   2   5    32982.54    33139.88   1333.01 o 
   0   2   5    11880.05    12056.47    501.17 o 
   1   2   5      175.68      174.10     32.31 o 
   2   2   5    14109.08    14194.50    663.39 o 
   4   2   5     9578.68     7886.86   1073.54 o 
   5   2   5        3.87        5.56     30.57 o 
   6   2   5     8220.17     8601.84    482.44 o 
   7   2   5    13317.28    14301.43    768.94 o 
   8   2   5     7161.38     8731.33    755.99 o 
   9   2   5       12.77      -41.96     72.92 o 
  10   2   5     7125.75     8834.77   1124.92 o 
 -12   3   5     5542.32     5202.58    396.97 o 
 -11   3   5     5353.16     5022.58    381.83 o 
 -10   3   5     1844.39     1891.51    128.75 o 
  -9   3   5      372.78      407.37     40.75 o 
  -8   3   5     8001.98     8549.58    333.76 o 
  -7   3   5     9237.23     9870.25    378.84 o 
  -6   3   5     4463.36     4770.70    213.62 o 
  -5   3   5      405.16      402.39     38.44 o 
  -4   3   5    13722.34    14752.08    611.91 o 
  -3   3   5    18464.62    18881.44    772.74 o 
  -2   3   5     6754.67     6752.42    291.65 o 
  -1   3   5       47.58       52.24     22.83 o 
   0   3   5     8397.89     8330.66    355.13 o 
   1   3   5    11998.04    11602.26    488.40 o 
   2   3   5     7606.64     7188.15    349.60 o 
   3   3   5      184.36      167.96     37.39 o 
   4   3   5    11204.69     9906.05    478.22 o 
   5   3   5    12094.36    11504.85   1086.54 o 
   6   3   5     3462.96     3747.24    270.17 o 
   7   3   5        6.96       45.74     60.09 o 
   8   3   5     5047.08     5914.00    439.22 o 
   9   3   5     7659.51     8685.64    761.61 o 
 -12   4   5      135.91      140.16     53.20 o 
 -11   4   5       38.65        8.32     37.66 o 
 -10   4   5        2.68        8.54     27.59 o 
  -9   4   5       72.39       79.98     29.46 o 
  -8   4   5        9.61       11.78     23.96 o 
  -7   4   5       70.53       84.18     26.33 o 
  -6   4   5      133.31      174.06     32.14 o 
  -5   4   5      300.75      313.31     38.69 o 
  -4   4   5       21.42       29.64     23.93 o 
  -3   4   5      294.57      311.30     36.75 o 
  -2   4   5       19.44       28.02     22.20 o 
  -1   4   5      205.12      166.71     29.58 o 
   0   4   5       74.32       84.17     28.63 o 
   1   4   5        1.06       47.92     34.75 o 
   2   4   5        8.24       62.00     27.76 o 
   3   4   5      441.44      442.62     52.79 o 
   4   4   5       19.86       -2.71     31.85 o 
   5   4   5      185.96      174.82     44.49 o 
   6   4   5      267.45      290.31     52.70 o 
   7   4   5      155.53      177.35     38.33 o 
   8   4   5       12.71        0.00     56.96 o 
   9   4   5       99.21      153.87     74.15 o 
 -11   5   5     3011.52     3178.67    168.84 o 
 -10   5   5     3047.46     3144.81    228.23 o 
  -9   5   5      311.87      301.94     46.93 o 
  -8   5   5     7033.27     7572.82    304.52 o 
  -7   5   5     6866.50     7396.82    325.66 o 
  -6   5   5     2956.18     3142.70    185.06 o 
  -5   5   5      688.79      709.59     58.62 o 
  -4   5   5     6322.48     6517.69    290.20 o 
  -3   5   5     9573.99     9692.74    416.36 o 
  -2   5   5     6639.08     6551.93    287.30 o 
  -1   5   5        6.07       -2.21     34.99 o 
   0   5   5     6904.31     6759.76    330.55 o 
   1   5   5    10375.29     9944.64    475.69 o 
   2   5   5     2969.17     2996.92    166.20 o 
   3   5   5       46.09       69.94     32.41 o 
   4   5   5     4423.86     4184.69    223.97 o 
   5   5   5     5223.81     4516.34    242.21 o 
   6   5   5     2023.93     1870.39    126.24 o 
   7   5   5      186.41      160.68     48.10 o 
   8   5   5     3080.69     2407.80    162.97 o 
 -10   6   5    10572.25    11601.90    509.59 o 
  -9   6   5     9312.11     9716.37    387.34 o 
  -8   6   5     3284.43     3350.03    189.25 o 
  -7   6   5     1209.07     1045.19    140.79 o 
  -6   6   5    13087.86    12931.99    896.91 o 
  -5   6   5    14283.29    14430.86   1039.95 o 
  -4   6   5     7714.19     7970.03    562.63 o 
  -3   6   5       12.84       60.88     31.71 o 
  -2   6   5    13297.82    13147.04    618.95 o 
  -1   6   5    23808.24    22914.04   1052.00 o 
   0   6   5     8255.08     7276.86    358.44 o 
   1   6   5        8.14        0.32     29.32 o 
   2   6   5     9251.16     8228.75    402.13 o 
   3   6   5    15957.92    14432.38    677.34 o 
   4   6   5     7878.49     7596.67    377.88 o 
   5   6   5        2.91       35.67     36.19 o 
   6   6   5    10862.88     9709.57    476.74 o 
   7   6   5    12203.85    10763.98    531.09 o 
  -9   7   5       11.53       38.14     40.78 o 
  -8   7   5     4192.24     4585.43    460.19 o 
  -7   7   5    10281.58    11635.52    671.25 o 
  -6   7   5     4343.54     4633.55    227.50 o 
  -5   7   5      723.46      807.24     74.34 o 
  -4   7   5     5213.24     5286.86    271.78 o 
  -3   7   5     9389.09     9928.48    478.82 o 
  -2   7   5     4951.46     5154.43    265.92 o 
  -1   7   5      205.86      245.67     45.39 o 
   0   7   5     7553.92     7314.07    363.24 o 
   1   7   5    10618.34     9996.57    483.03 o 
   2   7   5     2113.45     1945.43    124.31 o 
   3   7   5      128.19      125.32     41.58 o 
   4   7   5     3264.37     3372.70    193.09 o 
   5   7   5     6035.54     5760.82    301.26 o 
  -6   8   5       28.00        8.61     39.06 o 
  -5   8   5       13.19       -2.76     36.17 o 
  -4   8   5       24.27       31.67     37.55 o 
  -3   8   5        8.79        7.77     34.18 o 
  -2   8   5       17.19       22.21     36.04 o 
  -1   8   5      201.87      159.16     45.33 o 
   0   8   5       43.89       60.38     37.48 o 
   1   8   5       10.27       13.14     32.83 o 
   2   8   5      120.07      123.52     41.40 o 
   3   8   5      627.01      662.33     70.74 o 
 -12   0   6     8626.33     9336.22    923.77 o 
 -11   0   6     2501.68     2416.89    302.81 o 
 -10   0   6     3665.62     4046.72    441.70 o 
  -9   0   6    12085.64    11794.93   1118.03 o 
  -8   0   6     7808.45     7695.87    754.30 o 
  -7   0   6      993.78      962.69    157.87 o 
  -6   0   6     5098.80     5294.33    538.28 o 
  -5   0   6    16614.93    17766.20   1629.71 o 
  -4   0   6    25846.36    25482.50   2304.47 o 
  -3   0   6     1571.74     1697.17    216.74 o 
  -2   0   6    18060.91    18788.61   1126.61 o 
  -1   0   6    19003.37    18032.38   1085.15 o 
   0   0   6    18927.78    18410.49   1110.77 o 
   1   0   6     3009.23     2622.14    192.32 o 
   2   0   6     4554.47     4464.85    359.50 o 
   3   0   6    12613.11    11804.12    875.90 o 
   4   0   6    16895.56    15851.33   1166.98 o 
   5   0   6     3357.26     3028.42    295.43 o 
   6   0   6     3189.34     2588.90    275.85 o 
   7   0   6    12100.75    10050.38    810.87 o 
   8   0   6    11007.81     8656.27    724.56 o 
 -12   1   6     1242.25     1266.41    151.98 o 
 -11   1   6     4949.95     4690.01    357.64 o 
 -10   1   6     5369.10     5569.15    407.92 o 
  -9   1   6      167.83      173.36     62.37 o 
  -8   1   6     2651.12     2986.60    241.28 o 
  -7   1   6     5621.24     5952.59    422.99 o 
  -6   1   6     6329.61     6514.70    456.10 o 
  -5   1   6      672.42      656.97     89.26 o 
  -4   1   6     2776.79     2546.59    294.22 o 
  -3   1   6     7254.69     7476.79    392.20 o 
  -2   1   6    11779.10    11622.10    594.25 o 
  -1   1   6     2251.81     2232.18    164.88 o 
   0   1   6     3198.69     3161.65    134.08 o 
   1   1   6    10829.29    10742.17    511.65 o 
   2   1   6     9327.37     9423.16    455.93 o 
   3   1   6     1294.42     1333.03    106.51 o 
   4   1   6     1077.44     1113.41    105.95 o 
   5   1   6     7752.63     7022.74    757.68 o 
   6   1   6     8760.33     7342.43   1162.51 o 
   7   1   6     1229.58     1084.31    133.57 o 
   8   1   6     1685.56     1489.30    160.14 o 
 -11   2   6        1.02      -25.80     43.66 o 
 -10   2   6       94.57       71.87     55.62 o 
  -9   2   6      119.19      149.45     60.62 o 
  -8   2   6      153.50      172.27     61.36 o 
  -7   2   6      183.51      211.01     62.50 o 
  -6   2   6        2.97       70.23     47.12 o 
  -5   2   6        2.18        6.65     28.72 o 
  -4   2   6       25.31       24.99     29.28 o 
  -3   2   6      292.63      321.70     37.22 o 
  -2   2   6       46.58       37.99     23.03 o 
  -1   2   6        3.61      -12.47     20.41 o 
   0   2   6       10.78       55.27     25.85 o 
   1   2   6      224.06      155.88     36.41 o 
   2   2   6       42.62       45.21     31.80 o 
   3   2   6       70.13       37.42     44.12 o 
   4   2   6       39.57       76.95     44.00 o 
   5   2   6       97.83      167.18     75.43 o 
   6   2   6        2.20       -8.82     72.29 o 
   7   2   6        2.00       23.51     63.05 o 
 -11   3   6     3760.28     3978.60    320.54 o 
 -10   3   6     2838.04     3162.28    266.96 o 
  -9   3   6      613.43      656.18    104.60 o 
  -8   3   6     1571.43     1736.53    169.69 o 
  -7   3   6     6363.96     6758.47    317.66 o 
  -6   3   6     4567.82     5063.09    242.04 o 
  -5   3   6      247.08      261.95     36.25 o 
  -4   3   6     3862.31     4211.02    194.06 o 
  -3   3   6     7885.62     8030.27    345.08 o 
  -2   3   6     7544.15     8112.49    349.66 o 
  -1   3   6     1302.47     1341.17     81.18 o 
   0   3   6     2093.75     2187.67    115.58 o 
   1   3   6     9793.91     9732.96    469.22 o 
   2   3   6     8789.73     8448.54    413.22 o 
   3   3   6      548.34      506.47     59.63 o 
   4   3   6     1325.62     1382.89    102.88 o 
   5   3   6     5958.57     5738.57    300.78 o 
   6   3   6     5720.05     5383.04    291.57 o 
   7   3   6      481.25      299.30    107.22 o 
 -10   4   6     2494.24     2438.32    229.53 o 
  -9   4   6    11535.86    12209.87    831.45 o 
  -8   4   6     8891.51     9754.92    447.65 o 
  -7   4   6     2243.37     2346.70    113.50 o 
  -6   4   6     3509.32     3536.82    170.31 o 
  -5   4   6    15903.60    16459.20    685.30 o 
  -4   4   6    11223.47    12056.41    504.63 o 
  -3   4   6     1537.93     1538.26    124.84 o 
  -2   4   6     2214.25     2532.14    130.40 o 
  -1   4   6    14280.64    14199.76    664.42 o 
   0   4   6    17289.19    16889.49    785.85 o 
   1   4   6     1077.90     1005.33     80.01 o 
   2   4   6     3346.02     3192.52    180.18 o 
   3   4   6    13606.51    12670.28    602.98 o 
   4   4   6    14920.77    14395.15    682.50 o 
   5   4   6     1849.69     1595.97    116.28 o 
   6   4   6     1432.86     1367.87    109.87 o 
  -9   5   6      669.18      741.70     61.39 o 
  -8   5   6     1546.80     1671.65     95.06 o 
  -7   5   6     7457.00     7807.64    346.76 o 
  -6   5   6     7410.85     7979.45    354.62 o 
  -5   5   6     2257.11     2379.25    129.51 o 
  -4   5   6     1620.74     1706.73    101.46 o 
  -3   5   6     9464.93     9571.01    413.27 o 
  -2   5   6     6026.74     6038.85    303.67 o 
  -1   5   6      376.91      390.63     50.69 o 
   0   5   6     1189.26     1155.21    143.18 o 
   1   5   6     7494.08     7151.94    357.08 o 
   2   5   6     7298.28     7002.44    348.85 o 
   3   5   6      579.54      482.64     62.11 o 
   4   5   6      672.01      648.42     72.67 o 
   5   5   6     5956.92     5170.95    276.82 o 
  -8   6   6       13.23       15.07     32.44 o 
  -7   6   6        2.11       11.19     35.97 o 
  -6   6   6        4.59        2.45     32.02 o 
  -5   6   6       82.55       91.72     38.10 o 
  -4   6   6      167.74      221.04     46.38 o 
  -3   6   6      111.82       97.52     36.59 o 
  -2   6   6       12.12       55.24     33.52 o 
  -1   6   6      106.69       66.00     36.39 o 
   0   6   6      200.84      197.24     45.26 o 
   1   6   6      182.84      178.39     45.26 o 
   2   6   6        3.28       -9.83     54.03 o 
   3   6   6      167.76      208.22     72.65 o 
   4   6   6      166.23      164.51     50.07 o 
  -5   7   6     1257.93     1343.41    117.01 o 
  -4   7   6     1347.27     1494.10    108.41 o 
  -3   7   6     3388.98     3491.50    194.81 o 
  -2   7   6     2798.51     2840.51    167.29 o 
  -1   7   6      189.03      240.13     91.87 o 
   0   7   6     1127.25     1139.61     92.49 o 
   1   7   6     2849.15     3023.73    177.97 o 
  -9   1   7     2195.11     2475.98    220.24 o 
  -8   1   7        1.65       46.91     51.17 o 
  -7   1   7     3529.46     3457.88    276.58 o 
  -6   1   7     6500.71     6283.21    451.09 o 
  -5   1   7     4056.05     3997.05    306.98 o 
  -4   1   7      532.64      524.55     87.90 o 
  -3   1   7     2278.54     2205.23    272.95 o 
  -2   1   7     6362.35     6161.29    622.29 o 
  -1   1   7     3439.78     3181.82    192.23 o 
   0   1   7       40.14       62.74     45.21 o 
   1   1   7     2336.00     2230.97    178.66 o 
   2   1   7     5776.39     6075.83    407.49 o 
   3   1   7     3014.00     3029.39    237.17 o 
   4   1   7       57.63       42.44     46.88 o 
   5   1   7     3280.14     2659.98    269.08 o 
  -9   2   7     4946.25     5065.40    384.78 o 
  -8   2   7    16313.42    16303.47   1079.21 o 
  -7   2   7     6005.21     5897.12    430.44 o 
  -6   2   7        2.88       50.92     50.22 o 
  -5   2   7     6702.81     6487.38    462.85 o 
  -4   2   7    13424.52    13211.54   1245.19 o 
  -3   2   7     7485.48     7649.20    401.62 o 
  -2   2   7       89.43      109.47     40.60 o 
  -1   2   7     6707.57     7124.86    381.38 o 
   0   2   7    12495.55    12417.91    648.15 o 
   1   2   7     6301.07     5602.22    376.54 o 
   2   2   7       36.19       44.33     66.48 o 
   3   2   7     5628.71     5335.05    283.19 o 
   4   2   7     9215.49     8418.41    419.81 o 
  -8   3   7       27.90       17.12     55.97 o 
  -7   3   7     2593.07     2654.59    231.55 o 
  -6   3   7     5895.65     6170.67    448.24 o 
  -5   3   7     2799.91     3057.31    363.85 o 
  -4   3   7       31.97       59.40     38.47 o 
  -3   3   7     4234.29     4286.20    244.50 o 
  -2   3   7     8190.04     8092.22    430.85 o 
  -1   3   7     4356.70     4218.86    291.69 o 
   0   3   7        4.97       -3.01     33.24 o 
   1   3   7     3293.51     3183.77    181.95 o 
   2   3   7     9352.79     8698.64    432.29 o 
   3   3   7     4460.82     4111.08    337.20 o 
   4   3   7       28.46       13.24     41.24 o 
  -7   4   7       13.45       18.07     56.82 o 
  -6   4   7       85.20      132.73    105.53 o 
  -5   4   7       81.26       46.41     41.45 o 
  -4   4   7        3.80        9.81     38.94 o 
  -3   4   7       18.41       23.01     40.21 o 
  -2   4   7       15.97       54.36     71.68 o 
  -1   4   7      325.10      374.23     53.08 o 
   0   4   7      510.99      428.25     88.00 o 
   1   4   7      202.06      219.56     48.12 o 
   2   4   7        0.67       24.06     38.01 o 
   3   4   7       66.23       77.40     43.99 o 
  -5   5   7     1876.52     1926.36    116.33 o 
  -4   5   7        3.02       70.47     36.65 o 
  -3   5   7     2548.61     2582.30    154.06 o 
  -2   5   7     5095.41     5211.32    312.05 o 
  -1   5   7     1972.67     1993.27    130.58 o 
   0   5   7       20.44       52.64     37.99 o 
   1   5   7     1983.47     2190.70    190.33 o 
  -4   0   8    15108.27    15343.75   1446.46 o 
  -3   0   8     7070.30     7433.68    751.39 o 
  -2   0   8      418.16      432.75    134.18 o 
  -3   1   8      137.12      203.07     76.76 o 
                                                 
